# Supplementary material for: Functional crosstalk between the cohesin loader and chromatin remodelers
Source: Nat Commun. 2022 Dec 13;13:7698. doi: 10.1038/s41467-022-35444-6 (PMC9744909; doi:10.1038/s41467-022-35444-6)
Supplement: Supplementary file 4 — Supplementary Dataset 1 [file 41467_2022_35444_MOESM4_ESM.xlsx]

## Sheet: Experiment 1
Annotated Sequences	Crosslinker	Crosslink Strategy	Crosslink Type	Charge	XlinkX Score	Number of Identified MS2 Scans	Number of Identified MS3 Scans	Delta XlinkX Score	mz in Da	MHplus in Da	First Scan	RT in min	Delta M in ppm	Is Decoy	Reporter Ion Score	Gene Names	Sequence A	Crosslinker Position A	Gene Name A	Leading Protein Position A	Sequence B	Crosslinker Position B	Gene Name B	Leading Protein Position B
LGASLHNQMEKDEQKR-TAKQR	DSSO	MS2_MS3	Intra	3	216.75	0	4	178.81	882.104	2644.3	6891	24.4289	-0.51309	FALSE	61.04	STH1-STH1	LGASLHNQMEKDEQKR	15	STH1	368	TAKQR	3	STH1	375
RHVDEEEDLSEDKGVTR-HVDEEEDLSEDKGVTR	DSSO	MS2_MS3	Intra	4	213.01	0	4	171.18	647.805	2588.2	6559	23.5476	-0.3547	FALSE	39.46	RSC7-RSC7	RHVDEEEDLSEDKGVTR	13	RSC7	89	HVDEEEDLSEDKGVTR	12	RSC7	89
LGASLHNQMEKDEQKR-TAKQR	DSSO	MS2_MS3	Intra	3	204.34	0	4	138.44	882.103	2644.29	6812	24.2171	-1.0303	FALSE	61.04	STH1-STH1	LGASLHNQMEKDEQKR	15	STH1	368	TAKQR	3	STH1	375
KPLININPYTR-ESEPGTDTNNDEDYEATDMDIDNPKDADFPDLIR	DSSO	MS2_MS3	Intra	4	196.07	1	4	184.63	1336.6	5343.38	26813	74.7568	-1.45648	FALSE	61.04	RSC2-RSC2	KPLININPYTR	1	RSC2	223	ESEPGTDTNNDEDYEATDMDIDNPKDADFPDLIR	25	RSC2	213
NQEDEKNLQR-YKTWLR	DSSO	MS2_MS3	Intra	3	190.57	1	4	146.9	766.371	2297.1	10432	34.7438	-1.4615	FALSE	39.46	RTT102-RTT102	NQEDEKNLQR	6	RTT102	71	YKTWLR	2	RTT102	61
TDLHSQTKR-SGREEMFPWKK	DSSO	MS2_MS3	Intra	4	188.3	0	4	150.72	660.07	2637.26	12092	37.4711	-1.47606	FALSE	61.04	RSC2-RSC2	TDLHSQTKR	8	RSC2	772	SGREEMFPWKK	10	RSC2	783
KPLININPYTR-KPLRDNR	DSSO	MS2_MS3	Intra	4	187.08	1	4	181.18	596.827	2384.28	16275	49.7915	-0.79436	FALSE	45.23	RSC2-RSC2	KPLININPYTR	1	RSC2	223	KPLRDNR	1	RSC2	234
VGSPGAGGPLTVQGLKQHQLQR-LQQQQHQYQQQKR	DSSO	MS2_MS3	Intra	5	183.66	0	4	142.54	826.027	4126.11	12231	39.5109	-0.73215	FALSE	73.05	RSC2-RSC2	VGSPGAGGPLTVQGLKQHQLQR	16	RSC2	695	LQQQQHQYQQQKR	12	RSC2	713
TDLHSQTKR-SGREEMFPWKK	DSSO	MS2_MS3	Intra	4	179.1	0	4	175.43	660.068	2637.25	11873	36.8933	-1.73592	FALSE	61.04	RSC2-RSC2	TDLHSQTKR	8	RSC2	772	SGREEMFPWKK	10	RSC2	783
LGASLHNQMEKDEQKR-TAKQR	DSSO	MS2_MS3	Intra	3	179	0	4	130.96	882.102	2644.29	6962	24.6202	-0.22354	FALSE	61.04	STH1-STH1	LGASLHNQMEKDEQKR	15	STH1	368	TAKQR	3	STH1	375
TDLHSQTKR-SGREEMFPWKK	DSSO	MS2_MS3	Intra	4	177.91	0	4	136.65	660.069	2637.26	11980	37.1693	-0.92411	FALSE	61.04	RSC2-RSC2	TDLHSQTKR	8	RSC2	772	SGREEMFPWKK	10	RSC2	783
KPLININPYTR-ESEPGTDTNNDEDYEATDMDIDNPKDADFPDLIR	DSSO	MS2_MS3	Intra	4	177.53	1	4	162.05	1336.6	5343.38	26716	74.4967	-2.41574	FALSE	42.1	RSC2-RSC2	KPLININPYTR	1	RSC2	223	ESEPGTDTNNDEDYEATDMDIDNPKDADFPDLIR	25	RSC2	213
TDLHSQTKR-SGREEMFPWKK	DSSO	MS2_MS3	Intra	4	176.33	0	4	164.9	660.068	2637.25	11171	36.7359	-0.91177	FALSE	61.04	RSC2-RSC2	TDLHSQTKR	8	RSC2	772	SGREEMFPWKK	10	RSC2	783
KPLININPYTR-KPLRDNR	DSSO	MS2_MS3	Intra	4	171.34	0	4	161.19	596.827	2384.29	17653	51.2738	-0.00246	FALSE	61.04	RSC2-RSC2	KPLININPYTR	1	RSC2	223	KPLRDNR	1	RSC2	234
TDLHSQTKR-SGREEMFPWKK	DSSO	MS2_MS3	Intra	4	170.47	0	4	158.17	660.069	2637.25	11316	37.141	-0.582	FALSE	61.04	RSC2-RSC2	TDLHSQTKR	8	RSC2	772	SGREEMFPWKK	10	RSC2	783
LIAKPETVQSEVKNER-SLLTEDYLLNPNNFKK	DSSO	MS2_MS3	Intra	5	167.23	1	4	167.23	782.209	3907.02	20287	59.6282	-1.12175	FALSE	45.23	RSC4-RSC4	LIAKPETVQSEVKNER	4	RSC4	390	SLLTEDYLLNPNNFKK	15	RSC4	385
KPLININPYTR-KPLRDNR	DSSO	MS2_MS3	Intra	4	166.97	0	4	148.15	596.827	2384.29	17429	50.7076	-1.41275	FALSE	61.04	RSC2-RSC2	KPLININPYTR	1	RSC2	223	KPLRDNR	1	RSC2	234
LIAKPETVQSEVKNER-SLLTEDYLLNPNNFKK	DSSO	MS2_MS3	Intra	4	165.86	0	3	165.86	977.509	3907.01	20196	59.3967	-0.81802	FALSE	39.46	RSC4-RSC4	LIAKPETVQSEVKNER	4	RSC4	390	SLLTEDYLLNPNNFKK	15	RSC4	385
TDLHSQTKR-SGREEMFPWKK	DSSO	MS2_MS3	Intra	4	165.68	0	4	157.84	660.069	2637.25	11241	36.9361	-0.82933	FALSE	61.04	RSC2-RSC2	TDLHSQTKR	8	RSC2	772	SGREEMFPWKK	10	RSC2	783
AKSLGLESK-FSNATKTALGDPDTEIR	DSSO	MS2_MS3	Intra	4	165.15	1	4	124.81	732.119	2925.45	14156	44.3791	-1.18315	FALSE	61.04	STH1-STH1	AKSLGLESK	2	STH1	170	FSNATKTALGDPDTEIR	6	STH1	183
NQEDEKNLQR-YKTWLR	DSSO	MS2_MS3	Intra	3	164.65	1	4	130.1	766.37	2297.1	11172	35.0327	-0.30462	FALSE	39.46	RTT102-RTT102	NQEDEKNLQR	6	RTT102	71	YKTWLR	2	RTT102	61
NQEDEKNLQR-YKTWLR	DSSO	MS2_MS3	Intra	3	164.14	1	4	134.23	766.371	2297.1	11104	34.861	-0.81572	FALSE	39.46	RTT102-RTT102	NQEDEKNLQR	6	RTT102	71	YKTWLR	2	RTT102	61
FSNATKTALGDPDTEIRISAR-AKSLGLESK	DSSO	MS2_MS3	Intra	5	163.5	1	4	163.5	671.346	3352.7	15174	46.9893	-1.54346	FALSE	45.23	STH1-STH1	FSNATKTALGDPDTEIRISAR	6	STH1	183	AKSLGLESK	2	STH1	170
MSLEEMKK-MLDALKNER	DSSO	MS2_MS3	Intra	4	163.2	1	4	163.2	561.27	2242.06	15547	46.0211	-1.0743	FALSE	61.04	HTL1-HTL1	MSLEEMKK	7	HTL1	66	MLDALKNER	6	HTL1	73
MSLEEMKK-MLDALKNER	DSSO	MS2_MS3	Intra	4	163.2	1	4	163.2	561.27	2242.06	14788	45.9891	-0.84646	FALSE	45.23	HTL1-HTL1	MSLEEMKK	7	HTL1	66	MLDALKNER	6	HTL1	73
QTHPVIIPSFASWFDISKIHEIEKR-AYKDTR	DSSO	MS2_MS3	Intra	7	163.01	1	3	163.01	556.431	3888.97	25410	71.1763	-0.61049	FALSE	54.03	RSC8-RSC8	QTHPVIIPSFASWFDISKIHEIEKR	24	RSC8	99	AYKDTR	3	RSC8	119
LIAKPETVQSEVKNER-SLLTEDYLLNPNNFKK	DSSO	MS2_MS3	Intra	5	161.99	1	4	161.99	782.21	3907.02	20358	59.8155	-0.27406	FALSE	45.23	RSC4-RSC4	LIAKPETVQSEVKNER	4	RSC4	390	SLLTEDYLLNPNNFKK	15	RSC4	385
VGKEGEEVGEGDSIAK-KQSQATNATN	DSSO	MS2_MS3	Inter	3	161.64	1	4	161.64	941.77	2823.3	6968	24.6392	-1.56448	FALSE	61.04	RSC8-ARP7	VGKEGEEVGEGDSIAK	3	RSC8	533	KQSQATNATN	1	ARP7	468
KPLININPYTR-KPLRDNR	DSSO	MS2_MS3	Intra	4	161.51	1	4	136.58	596.827	2384.29	16096	49.366	-0.91938	FALSE	45.23	RSC2-RSC2	KPLININPYTR	1	RSC2	223	KPLRDNR	1	RSC2	234
LIAKPETVQSEVKNER-SLLTEDYLLNPNNFKK	DSSO	MS2_MS3	Intra	5	160.88	1	4	160.88	782.209	3907.02	20181	59.3563	-0.66118	FALSE	45.23	RSC4-RSC4	LIAKPETVQSEVKNER	4	RSC4	390	SLLTEDYLLNPNNFKK	15	RSC4	385
QGKDNLR-SDSGTPADSGKTTWTLRIEGK	DSSO	MS2_MS3	Intra	5	160.3	1	4	141.95	639.713	3194.54	13300	40.5289	-1.05617	FALSE	54.03	RSC6-RSC6	QGKDNLR	3	RSC6	213	SDSGTPADSGKTTWTLRIEGK	11	RSC6	98
NQEDEKNLQR-YKTWLR	DSSO	MS2_MS3	Intra	4	160.18	1	4	143.36	575.03	2297.1	10431	34.7414	-0.40726	FALSE	61.04	RTT102-RTT102	NQEDEKNLQR	6	RTT102	71	YKTWLR	2	RTT102	61
KPLININPYTR-KPLRDNR	DSSO	MS2_MS3	Intra	4	160.18	0	4	144.99	596.827	2384.29	15996	49.1106	-0.99199	FALSE	61.04	RSC2-RSC2	KPLININPYTR	1	RSC2	223	KPLRDNR	1	RSC2	234
LGASLHNQMEKDEQKR-TAKQR	DSSO	MS2_MS3	Intra	3	159.2	0	4	114.83	882.102	2644.29	7055	24.87	-1.54424	FALSE	61.04	STH1-STH1	LGASLHNQMEKDEQKR	15	STH1	368	TAKQR	3	STH1	375
LAGDPIDKSAR-TKGNVIEGK	DSSO	MS2_MS3	Intra	3	157.78	0	4	157.78	749.054	2245.15	10412	33.1681	-0.83931	FALSE	54.03	RSC7-RSC7	LAGDPIDKSAR	8	RSC7	267	TKGNVIEGK	2	RSC7	252
HVDEEEDLSEDKGVTR-RHVDEEEDLSEDKGVTR	DSSO	MS2_MS3	Intra	4	156.2	0	4	152.59	647.805	2588.2	6481	23.3683	-0.8844	FALSE	61.04	RSC7-RSC7	HVDEEEDLSEDKGVTR	12	RSC7	89	RHVDEEEDLSEDKGVTR	13	RSC7	89
TFTLTEKGNRK-HVDEEEDLSEDKGVTR	DSSO	MS2_MS3	Intra	4	155.53	0	3	155.53	828.143	3309.55	10857	34.2639	-0.9871	FALSE	61.04	RSC7-RSC7	TFTLTEKGNRK	7	RSC7	159	HVDEEEDLSEDKGVTR	12	RSC7	89
QTHPVIIPSFASWFDISKIHEIEKR-AYKDTR	DSSO	MS2_MS3	Intra	7	155.42	1	4	155.42	556.432	3888.98	20380	68.4978	0.18798	FALSE	54.03	RSC8-RSC8	QTHPVIIPSFASWFDISKIHEIEKR	24	RSC8	99	AYKDTR	3	RSC8	119
IHEIEKR-AYKDTR	DSSO	MS2_MS3	Intra	3	153.73	1	4	153.73	612.309	1834.91	5507	20.7956	-0.77592	FALSE	42.1	RSC8-RSC8	IHEIEKR	6	RSC8	99	AYKDTR	3	RSC8	119
FSNATKTALGDPDTEIR-AKSLGLESK	DSSO	MS2_MS3	Intra	3	153.18	1	4	153.18	975.821	2925.45	14945	44.4817	-1.55059	FALSE	73.05	STH1-STH1	FSNATKTALGDPDTEIR	6	STH1	183	AKSLGLESK	2	STH1	170
KPLININPYTR-KPLRDNR	DSSO	MS2_MS3	Intra	4	152.62	0	4	139.2	596.827	2384.29	14471	51.375	-0.34409	FALSE	61.04	RSC2-RSC2	KPLININPYTR	1	RSC2	223	KPLRDNR	1	RSC2	234
KPLRDNR-TAKQR	DSSO	MS2_MS3	Inter	3	152.31	0	4	121.34	553.63	1658.87	4431	18.0249	-0.95681	FALSE	61.04	RSC2-STH1	KPLRDNR	1	RSC2	234	TAKQR	3	STH1	375
LAGDPIDKSAR-TKGNVIEGK	DSSO	MS2_MS3	Intra	4	152.27	0	4	152.27	562.043	2245.15	9740	33.005	-0.7252	FALSE	73.05	RSC7-RSC7	LAGDPIDKSAR	8	RSC7	267	TKGNVIEGK	2	RSC7	252
KPLRDNR-TQVKR	DSSO	MS2_MS3	Intra	4	151.29	1	4	73.96	422.482	1686.91	4747	18.8237	-1.00279	FALSE	61.04	RSC2-RSC2	KPLRDNR	1	RSC2	234	TQVKR	4	RSC2	266
FSNATKTALGDPDTEIRISAR-AKSLGLESK	DSSO	MS2_MS3	Intra	4	151.03	1	4	151.03	838.93	3352.7	15184	47.01	-1.44697	FALSE	49.07	STH1-STH1	FSNATKTALGDPDTEIRISAR	6	STH1	183	AKSLGLESK	2	STH1	170
SDSGTPADSGKTTWTLRIEGK-QGKDNLR	DSSO	MS2_MS3	Intra	4	150.23	0	4	150.23	799.391	3194.54	13448	40.9108	-2.05533	FALSE	61.04	RSC6-RSC6	SDSGTPADSGKTTWTLRIEGK	11	RSC6	98	QGKDNLR	3	RSC6	213
KPLININPYTR-KPLRDNR	DSSO	MS2_MS3	Intra	4	149.23	0	4	137.67	596.827	2384.29	17573	51.0674	-1.13063	FALSE	61.04	RSC2-RSC2	KPLININPYTR	1	RSC2	223	KPLRDNR	1	RSC2	234
KPLININPYTR-KPLRDNR	DSSO	MS2_MS3	Intra	4	148.9	0	4	135.48	596.828	2384.29	14793	52.2885	0.12648	FALSE	61.04	RSC2-RSC2	KPLININPYTR	1	RSC2	223	KPLRDNR	1	RSC2	234
KPLININPYTR-KPLRDNR	DSSO	MS2_MS3	Intra	4	148.9	0	4	126.39	596.828	2384.29	16612	50.6074	-1.43696	FALSE	61.04	RSC2-RSC2	KPLININPYTR	1	RSC2	223	KPLRDNR	1	RSC2	234
QTHPVIIPSFASWFDISKIHEIEKR-AYKDTR	DSSO	MS2_MS3	Intra	7	148.46	1	3	148.46	556.431	3888.98	20530	68.9149	-0.52472	FALSE	54.03	RSC8-RSC8	QTHPVIIPSFASWFDISKIHEIEKR	24	RSC8	99	AYKDTR	3	RSC8	119
LGASLHNQMEKDEQKR-TAKQR	DSSO	MS2_MS3	Intra	3	148.33	0	4	115.07	882.101	2644.29	6325	24.0275	0.01577	FALSE	61.04	STH1-STH1	LGASLHNQMEKDEQKR	15	STH1	368	TAKQR	3	STH1	375
SNDEEAYLKLLDQTKDTR-LIKNIAAGGVSMNELDSR	DSSO	MS2_MS3	Inter	3	147.51	0	3	147.51	931.804	2793.4	23239	65.5554	1.84653	FALSE	61.04	STH1-SCC4	SNDEEAYLKLLDQTKDTR	15	STH1	397	LIKNIAAGGVSMNELDSR	3	SCC4	341
IHEIEKR-AYKDTR	DSSO	MS2_MS3	Intra	3	147.34	1	4	147.34	612.309	1834.91	5761	21.4076	-0.92674	FALSE	45.23	RSC8-RSC8	IHEIEKR	6	RSC8	99	AYKDTR	3	RSC8	119
LAGDPIDKSAR-TKGNVIEGK	DSSO	MS2_MS3	Intra	4	145.99	1	4	145.99	562.043	2245.15	10463	33.2976	-0.4618	FALSE	73.05	RSC7-RSC7	LAGDPIDKSAR	8	RSC7	267	TKGNVIEGK	2	RSC7	252
LIAKPETVQSEVKNER-SLLTEDYLLNPNNFKK	DSSO	MS2_MS3	Intra	5	144.54	0	4	144.54	782.209	3907.02	17819	60.1154	-1.74108	FALSE	42.1	RSC4-RSC4	LIAKPETVQSEVKNER	4	RSC4	390	SLLTEDYLLNPNNFKK	15	RSC4	385
NQEDEKNLQR-YKTWLR	DSSO	MS2_MS3	Intra	3	144.17	1	4	109.13	766.371	2297.1	11267	35.2622	-0.59332	FALSE	42.1	RTT102-RTT102	NQEDEKNLQR	6	RTT102	71	YKTWLR	2	RTT102	61
EVEKDLPDKVEK-IGQKNEVR	DSSO	MS2_MS3	Intra	4	144.05	0	3	99.79	633.076	2529.28	8247	27.8694	-1.02321	FALSE	61.04	STH1-STH1	EVEKDLPDKVEK	9	STH1	709	IGQKNEVR	4	STH1	907
KPLININPYTR-KPLRDNR	DSSO	MS2_MS3	Intra	4	143.5	1	4	120.99	596.827	2384.29	16363	49.9925	-1.03653	FALSE	61.04	RSC2-RSC2	KPLININPYTR	1	RSC2	223	KPLRDNR	1	RSC2	234
FSNATKTALGDPDTEIR-AKSLGLESK	DSSO	MS2_MS3	Intra	4	143.46	1	4	143.46	732.118	2925.45	14831	44.2124	-0.6808	FALSE	61.04	STH1-STH1	FSNATKTALGDPDTEIR	6	STH1	183	AKSLGLESK	2	STH1	170
IHEIEKR-AYKDTR	DSSO	MS2_MS3	Intra	3	143.11	1	4	143.11	612.308	1834.91	5683	21.206	-1.04014	FALSE	42.1	RSC8-RSC8	IHEIEKR	6	RSC8	99	AYKDTR	3	RSC8	119
TGYSSSKLSSLR-TKDMDLFSSIISK	DSSO	MS2_MS3	Inter	4	142.1	0	4	134.47	732.618	2927.45	22135	64.3635	0.7451	FALSE	61.04	RSC2-RSC58	TGYSSSKLSSLR	7	RSC2	651	TKDMDLFSSIISK	2	RSC58	200
KPLININPYTR-KPLRDNR	DSSO	MS2_MS3	Intra	4	141.88	1	4	131.6	596.827	2384.29	16461	50.2318	-1.82568	FALSE	61.04	RSC2-RSC2	KPLININPYTR	1	RSC2	223	KPLRDNR	1	RSC2	234
LAGDPIDKSAR-TKGNVIEGK	DSSO	MS2_MS3	Intra	4	140.59	1	4	140.59	562.042	2245.15	10375	33.0722	-1.88643	FALSE	49.07	RSC7-RSC7	LAGDPIDKSAR	8	RSC7	267	TKGNVIEGK	2	RSC7	252
FSNATKTALGDPDTEIR-AKSLGLESK	DSSO	MS2_MS3	Intra	3	140.51	1	4	140.51	975.821	2925.45	14865	44.29	-0.43229	FALSE	73.05	STH1-STH1	FSNATKTALGDPDTEIR	6	STH1	183	AKSLGLESK	2	STH1	170
NQEDEKNLQR-YKTWLR	DSSO	MS2_MS3	Intra	3	140.48	0	4	115.55	766.372	2297.1	10538	35.0174	-1.80795	FALSE	45.23	RTT102-RTT102	NQEDEKNLQR	6	RTT102	71	YKTWLR	2	RTT102	61
TDLHSQTKR-SGREEMFPWKK	DSSO	MS2_MS3	Intra	5	140.17	1	3	124.24	528.257	2637.25	11987	37.1897	-2.5766	FALSE	49.07	RSC2-RSC2	TDLHSQTKR	8	RSC2	772	SGREEMFPWKK	10	RSC2	783
LIAKPETVQSEVKNER-SLLTEDYLLNPNNFKK	DSSO	MS2_MS3	Intra	5	139.94	0	4	139.94	782.209	3907.02	17051	59.5042	-0.43415	FALSE	45.23	RSC4-RSC4	LIAKPETVQSEVKNER	4	RSC4	390	SLLTEDYLLNPNNFKK	15	RSC4	385
LIAKPETVQSEVKNER-SLLTEDYLLNPNNFKK	DSSO	MS2_MS3	Intra	5	139.94	1	4	139.94	782.209	3907.01	21099	59.9937	-0.08473	FALSE	45.23	RSC4-RSC4	LIAKPETVQSEVKNER	4	RSC4	390	SLLTEDYLLNPNNFKK	15	RSC4	385
KPLININPYTR-KPLRDNR	DSSO	MS2_MS3	Intra	4	139.15	0	4	114.22	596.827	2384.29	14611	51.7515	-0.1298	FALSE	61.04	RSC2-RSC2	KPLININPYTR	1	RSC2	223	KPLRDNR	1	RSC2	234
KPLININPYTR-KPLRDNR	DSSO	MS2_MS3	Intra	4	138.71	0	4	131	596.828	2384.29	14872	52.4971	-0.12646	FALSE	61.04	RSC2-RSC2	KPLININPYTR	1	RSC2	223	KPLRDNR	1	RSC2	234
FSNATKTALGDPDTEIR-AKSLGLESK	DSSO	MS2_MS3	Intra	3	138.36	1	4	138.36	975.822	2925.45	14079	44.201	-0.5568	FALSE	73.05	STH1-STH1	FSNATKTALGDPDTEIR	6	STH1	183	AKSLGLESK	2	STH1	170
KPLININPYTR-KPLRDNR	DSSO	MS2_MS3	Intra	4	138.25	0	4	125.96	596.827	2384.28	13753	50.6417	0.10939	FALSE	61.04	RSC2-RSC2	KPLININPYTR	1	RSC2	223	KPLRDNR	1	RSC2	234
SDSGTPADSGKTTWTLR-FVIKGIQPR	DSSO	MS2_MS3	Inter	4	138.09	1	3	138.09	749.381	2994.5	17609	53.1305	-0.88126	FALSE	54.03	RSC6-RSC9	SDSGTPADSGKTTWTLR	11	RSC6	98	FVIKGIQPR	4	RSC9	470
WFTTNKKR-IGIALTQTNNIKSR	DSSO	MS2_MS3	Inter	4	137.84	0	3	101.33	692.373	2766.47	12671	47.3522	-0.29961	FALSE	61.04	RSC2-RSC58	WFTTNKKR	6	RSC2	823	IGIALTQTNNIKSR	12	RSC58	149
KPLRDNR-TSVKR	DSSO	MS2_MS3	Intra	4	136.74	1	4	101.79	412.225	1645.88	4755	18.8456	-0.42825	FALSE	54.03	RSC2-RSC2	KPLRDNR	1	RSC2	234	TSVKR	4	RSC2	187
KPLRDNR-TQVKR	DSSO	MS2_MS3	Intra	4	136.33	0	4	96.33	422.481	1686.9	4917	19.2703	-0.82075	FALSE	61.04	RSC2-RSC2	KPLRDNR	1	RSC2	234	TQVKR	4	RSC2	266
KPLININPYTR-KPLRDNR	DSSO	MS2_MS3	Intra	4	136.02	0	4	117.2	596.827	2384.29	14730	52.1031	0.39579	FALSE	61.04	RSC2-RSC2	KPLININPYTR	1	RSC2	223	KPLRDNR	1	RSC2	234
IHEIEKR-AYKDTR	DSSO	MS2_MS3	Intra	3	135.83	1	4	135.83	612.308	1834.91	5602	21.005	-0.86287	FALSE	39.46	RSC8-RSC8	IHEIEKR	6	RSC8	99	AYKDTR	3	RSC8	119
GVFKEFGAKIIR-LAGDPIDKSAR	DSSO	MS2_MS3	Intra	4	134.38	0	4	119.2	666.86	2664.42	20272	59.5854	0.16957	FALSE	61.04	RSC7-RSC7	GVFKEFGAKIIR	9	RSC7	232	LAGDPIDKSAR	8	RSC7	267
KPLRDNR-TQVKR	DSSO	MS2_MS3	Intra	3	133.79	0	4	76.18	562.973	1686.91	4783	18.9181	-1.50657	FALSE	61.04	RSC2-RSC2	KPLRDNR	1	RSC2	234	TQVKR	4	RSC2	266
KPLRDNR-TQVKR	DSSO	MS2_MS3	Intra	3	133.79	0	4	87.2	562.974	1686.91	4713	18.7262	-1.11986	FALSE	61.04	RSC2-RSC2	KPLRDNR	1	RSC2	234	TQVKR	4	RSC2	266
FLNDSKEITPAR-LKPLGMGK	DSSO	MS2_MS3	Inter	4	133.71	0	4	133.71	598.565	2391.24	15175	46.9894	-0.99044	FALSE	61.04	RSC9-RSC6	FLNDSKEITPAR	6	RSC9	504	LKPLGMGK	2	RSC6	135
NQEDEKNLQR-YKTWLR	DSSO	MS2_MS3	Intra	3	133.42	0	4	118.82	766.372	2297.1	11337	35.4536	-1.19421	FALSE	37.17	RTT102-RTT102	NQEDEKNLQR	6	RTT102	71	YKTWLR	2	RTT102	61
AKSLGLESK-FSNATKTALGDPDTEIR	DSSO	MS2_MS3	Intra	4	133.32	1	4	104.22	732.118	2925.45	12217	44.9952	-1.12129	FALSE	61.04	STH1-STH1	AKSLGLESK	2	STH1	170	FSNATKTALGDPDTEIR	6	STH1	183
AKSLGLESK-FSNATKTALGDPDTEIR	DSSO	MS2_MS3	Intra	4	133.32	1	4	90.97	732.118	2925.45	11906	45.1438	-2.0666	FALSE	49.07	STH1-STH1	AKSLGLESK	2	STH1	170	FSNATKTALGDPDTEIR	6	STH1	183
FSNATKTALGDPDTEIRISAR-AKSLGLESK	DSSO	MS2_MS3	Intra	5	132.46	1	4	132.46	671.347	3352.71	16171	47.5383	-1.57049	FALSE	54.03	STH1-STH1	FSNATKTALGDPDTEIRISAR	6	STH1	183	AKSLGLESK	2	STH1	170
KPLININPYTR-KPLRDNR	DSSO	MS2_MS3	Intra	4	132.25	0	4	126.07	596.827	2384.28	14013	51.3686	-0.11703	FALSE	61.04	RSC2-RSC2	KPLININPYTR	1	RSC2	223	KPLRDNR	1	RSC2	234
GVFKEFGAKIIR-LAGDPIDKSAR	DSSO	MS2_MS3	Intra	4	131.95	0	4	115.12	666.859	2664.42	20509	60.1994	0.44388	FALSE	61.04	RSC7-RSC7	GVFKEFGAKIIR	9	RSC7	232	LAGDPIDKSAR	8	RSC7	267
AKSLGLESK-FSNATKTALGDPDTEIR	DSSO	MS2_MS3	Intra	4	131.22	1	4	99.48	732.118	2925.45	14910	44.4033	-0.54817	FALSE	61.04	STH1-STH1	AKSLGLESK	2	STH1	170	FSNATKTALGDPDTEIR	6	STH1	183
MSLEEMKK-MLDALKNER	DSSO	MS2_MS3	Intra	4	131.22	0	4	131.22	561.27	2242.06	15725	46.4199	-1.07908	FALSE	61.04	HTL1-HTL1	MSLEEMKK	7	HTL1	66	MLDALKNER	6	HTL1	73
GVFKEFGAKIIR-LAGDPIDKSAR	DSSO	MS2_MS3	Intra	4	131.02	0	4	116.41	666.86	2664.42	20405	59.9342	-0.86056	FALSE	61.04	RSC7-RSC7	GVFKEFGAKIIR	9	RSC7	232	LAGDPIDKSAR	8	RSC7	267
LLDQTKDTR-TAKQR	DSSO	MS2_MS3	Intra	3	130.94	0	3	96.71	617.319	1849.94	4908	19.2453	-1.03354	FALSE	49.07	STH1-STH1	LLDQTKDTR	6	STH1	397	TAKQR	3	STH1	375
FSNATKTALGDPDTEIR-AKSLGLESK	DSSO	MS2_MS3	Intra	4	130.7	1	4	130.7	732.118	2925.45	15097	44.8531	-1.83266	FALSE	61.04	STH1-STH1	FSNATKTALGDPDTEIR	6	STH1	183	AKSLGLESK	2	STH1	170
KPLININPYTR-KPLRDNR	DSSO	MS2_MS3	Intra	4	129.88	0	4	111.68	596.827	2384.29	14547	51.5787	0.65972	FALSE	61.04	RSC2-RSC2	KPLININPYTR	1	RSC2	223	KPLRDNR	1	RSC2	234
KPLININPYTR-KPLRDNR	DSSO	MS2_MS3	Intra	4	129.88	0	4	112.81	596.827	2384.29	13943	51.1792	-0.02403	FALSE	61.04	RSC2-RSC2	KPLININPYTR	1	RSC2	223	KPLRDNR	1	RSC2	234
QGKDNLR-SDSGTPADSGKTTWTLR	DSSO	MS2_MS3	Intra	4	129.77	0	4	115.55	692.579	2767.3	11507	35.9106	-1.55873	FALSE	54.03	RSC6-RSC6	QGKDNLR	3	RSC6	213	SDSGTPADSGKTTWTLR	11	RSC6	98
FLNDSKEITPAR-LKPLGMGK	DSSO	MS2_MS3	Inter	4	129.71	0	4	129.71	598.565	2391.24	15306	47.3175	-0.37391	FALSE	61.04	RSC9-RSC6	FLNDSKEITPAR	6	RSC9	504	LKPLGMGK	2	RSC6	135
KPLRDNR-TSVKR	DSSO	MS2_MS3	Intra	3	129.36	0	4	95.22	549.297	1645.88	4814	18.9967	-0.29547	FALSE	54.03	RSC2-RSC2	KPLRDNR	1	RSC2	234	TSVKR	4	RSC2	187
TDLHSQTKR-LQQQQHQYQQQKR	DSSO	MS2_MS3	Intra	4	129.28	0	4	101.45	746.62	2983.46	4532	18.2773	-0.66309	FALSE	61.04	RSC2-RSC2	TDLHSQTKR	8	RSC2	772	LQQQQHQYQQQKR	12	RSC2	713
VGKEGEEVGEGDSIAK-LQPQVYKPWSL	DSSO	MS2_MS3	Intra	3	128.95	1	4	128.95	1040.51	3119.51	21045	59.8464	-0.50072	FALSE	61.04	RSC8-RSC8	VGKEGEEVGEGDSIAK	3	RSC8	533	LQPQVYKPWSL	7	RSC8	553
RVGKEGEEVGEGDSIAK-KQSQATNATN	DSSO	MS2_MS3	Inter	3	128.94	0	4	74.13	993.804	2979.4	6700	23.9325	0.73618	FALSE	61.04	RSC8-ARP7	RVGKEGEEVGEGDSIAK	4	RSC8	533	KQSQATNATN	1	ARP7	468
AKSLGLESK-FSNATKTALGDPDTEIR	DSSO	MS2_MS3	Intra	4	128.86	1	4	101.87	732.119	2925.45	12283	45.1789	-0.11081	FALSE	61.04	STH1-STH1	AKSLGLESK	2	STH1	170	FSNATKTALGDPDTEIR	6	STH1	183
LGASLHNQMEKDEQKR-TAKQR	DSSO	MS2_MS3	Intra	3	128.74	0	4	84.16	882.101	2644.29	6455	24.3993	-0.96895	FALSE	61.04	STH1-STH1	LGASLHNQMEKDEQKR	15	STH1	368	TAKQR	3	STH1	375
AKSLGLESK-FSNATKTALGDPDTEIRISAR	DSSO	MS2_MS3	Intra	5	127.84	1	4	100.85	671.346	3352.7	15289	47.2733	-0.97834	FALSE	54.03	STH1-STH1	AKSLGLESK	2	STH1	170	FSNATKTALGDPDTEIRISAR	6	STH1	183
LGASLHNQMEKDEQKR-TAKQR	DSSO	MS2_MS3	Intra	3	127.75	0	3	106.86	882.104	2644.3	6516	24.5698	0.58121	FALSE	61.04	STH1-STH1	LGASLHNQMEKDEQKR	15	STH1	368	TAKQR	3	STH1	375
MLDALKNER-MSLEEMKK	DSSO	MS2_MS3	Intra	3	125.97	0	4	125.97	748.023	2242.06	15558	46.0523	-0.9225	FALSE	61.04	HTL1-HTL1	MLDALKNER	6	HTL1	73	MSLEEMKK	7	HTL1	66
VGKEGEEVGEGDSIAK-KQSQATNATN	DSSO	MS2_MS3	Inter	3	125.93	0	4	125.93	941.769	2823.29	7034	24.8044	-1.54445	FALSE	61.04	RSC8-ARP7	VGKEGEEVGEGDSIAK	3	RSC8	533	KQSQATNATN	1	ARP7	468
KPLININPYTR-KPLRDNR	DSSO	MS2_MS3	Intra	4	125.74	0	3	89.28	596.828	2384.29	14135	51.7142	-0.87211	FALSE	61.04	RSC2-RSC2	KPLININPYTR	1	RSC2	223	KPLRDNR	1	RSC2	234
FSNATKTALGDPDTEIRISAR-AKSLGLESK	DSSO	MS2_MS3	Intra	4	125.45	1	4	125.45	838.932	3352.7	15299	47.3	0.06352	FALSE	49.07	STH1-STH1	FSNATKTALGDPDTEIRISAR	6	STH1	183	AKSLGLESK	2	STH1	170
MLDALKNER-MSLEEMKK	DSSO	MS2_MS3	Intra	3	124.81	0	4	124.81	748.024	2242.06	15662	46.2919	-1.36294	FALSE	61.04	HTL1-HTL1	MLDALKNER	6	HTL1	73	MSLEEMKK	7	HTL1	66
TDLHSQTKR-SGREEMFPWKK	DSSO	MS2_MS3	Intra	5	123.99	0	3	112.56	528.256	2637.25	11267	37.0027	-0.59826	FALSE	49.07	RSC2-RSC2	TDLHSQTKR	8	RSC2	772	SGREEMFPWKK	10	RSC2	783
KPLRDNR-KPLININPYTR	DSSO	MS2_MS3	Intra	4	123.69	0	4	95.06	596.827	2384.29	14672	51.9263	0.20335	FALSE	61.04	RSC2-RSC2	KPLRDNR	1	RSC2	234	KPLININPYTR	1	RSC2	223
FSNATKTALGDPDTEIRISAR-AKSLGLESK	DSSO	MS2_MS3	Intra	5	122.74	0	3	122.74	671.347	3352.71	12782	47.6797	-0.47292	FALSE	61.04	STH1-STH1	FSNATKTALGDPDTEIRISAR	6	STH1	183	AKSLGLESK	2	STH1	170
FSNATKTALGDPDTEIRISAR-AKSLGLESK	DSSO	MS2_MS3	Intra	4	122.74	0	3	122.74	838.932	3352.7	12745	47.5672	-0.18211	FALSE	61.04	STH1-STH1	FSNATKTALGDPDTEIRISAR	6	STH1	183	AKSLGLESK	2	STH1	170
SDSGTPADSGKTTWTLR-FVIKGIQPR	DSSO	MS2_MS3	Inter	4	121.99	0	3	121.99	749.382	2994.5	18499	53.3966	-1.19623	FALSE	54.03	RSC6-RSC9	SDSGTPADSGKTTWTLR	11	RSC6	98	FVIKGIQPR	4	RSC9	470
LAGDPIDKSAR-GGKHITDDYYASELR	DSSO	MS2_MS3	Intra	4	121.61	0	3	121.61	756.866	3024.44	14537	45.3592	-0.96519	FALSE	73.05	RSC7-RSC7	LAGDPIDKSAR	8	RSC7	267	GGKHITDDYYASELR	3	RSC7	238
TKGEILWFRGPSVIVNER-GNLGNIMIDAASSFVLPISITKNVDVLQR	DSSO	MS2_MS3	Intra	5	120.77	0	4	120.77	1069.57	5343.83	31390	97.103	2.51479	FALSE	49.07	RSC2-RSC2	TKGEILWFRGPSVIVNER	2	RSC2	786	GNLGNIMIDAASSFVLPISITKNVDVLQR	22	RSC2	757
AKSLGLESK-FSNATKTALGDPDTEIR	DSSO	MS2_MS3	Intra	4	120.33	1	4	90.57	732.118	2925.45	12150	44.8111	-0.77525	FALSE	54.03	STH1-STH1	AKSLGLESK	2	STH1	170	FSNATKTALGDPDTEIR	6	STH1	183
AKSLGLESK-FSNATKTALGDPDTEIR	DSSO	MS2_MS3	Intra	4	120.33	1	4	85.1	732.119	2925.45	11849	44.9729	-0.55624	FALSE	61.04	STH1-STH1	AKSLGLESK	2	STH1	170	FSNATKTALGDPDTEIR	6	STH1	183
VGSPGAGGPLTVQGLKQHQLQR-SIHYSLANFNVFQSLPKETAR	DSSO	MS2_MS3	Inter	5	119.47	1	4	78.35	962.301	4807.48	19691	66.6778	-0.94562	FALSE	73.05	RSC2-RSC9	VGSPGAGGPLTVQGLKQHQLQR	16	RSC2	695	SIHYSLANFNVFQSLPKETAR	17	RSC9	73
LLDQTKDTR-LAALKSNDEEAYLK	DSSO	MS2_MS3	Intra	4	118.81	1	4	106.25	703.607	2811.41	14763	44.0557	-1.80582	FALSE	61.04	STH1-STH1	LLDQTKDTR	6	STH1	397	LAALKSNDEEAYLK	5	STH1	382
AKSLGLESK-FSNATKTALGDPDTEIR	DSSO	MS2_MS3	Intra	4	118.67	1	4	87.13	732.118	2925.45	14051	44.1302	-1.732	FALSE	49.07	STH1-STH1	AKSLGLESK	2	STH1	170	FSNATKTALGDPDTEIR	6	STH1	183
AKSLGLESK-FSNATKTALGDPDTEIR	DSSO	MS2_MS3	Intra	4	118.67	1	4	78.75	732.119	2925.45	15020	44.6634	-1.85006	FALSE	49.07	STH1-STH1	AKSLGLESK	2	STH1	170	FSNATKTALGDPDTEIR	6	STH1	183
KPLININPYTR-KPLRDNR	DSSO	MS2_MS3	Intra	4	118.6	0	4	104.44	596.828	2384.29	16960	51.5161	0.12624	FALSE	61.04	RSC2-RSC2	KPLININPYTR	1	RSC2	223	KPLRDNR	1	RSC2	234
NSDLEFNTFWDEKGNEIKVGK-VKNVK	DSSO	MS2_MS3	Intra	4	118.21	0	3	79.85	804.399	3214.57	16276	49.7939	-1.26721	FALSE	49.07	ARP9-ARP9	NSDLEFNTFWDEKGNEIKVGK	18	ARP9	293	VKNVK	2	ARP9	272
KPLRDNR-TQVKR	DSSO	MS2_MS3	Intra	3	118.05	0	4	84.14	562.973	1686.9	4889	19.2029	-1.16992	FALSE	61.04	RSC2-RSC2	KPLRDNR	1	RSC2	234	TQVKR	4	RSC2	266
MSLEEMKK-MLDALKNER	DSSO	MS2_MS3	Intra	4	117.89	0	4	117.89	561.271	2242.06	14705	45.785	-0.65041	FALSE	61.04	HTL1-HTL1	MSLEEMKK	7	HTL1	66	MLDALKNER	6	HTL1	73
TDLHSQTKR-LQSNGVLTGPAANTKSIHYSLANFNVFQSLPK	DSSO	MS2_MS3	Inter	5	117.71	0	4	88.2	932.678	4659.36	20074	66.2912	-3.17687	FALSE	61.04	RSC2-RSC9	TDLHSQTKR	8	RSC2	772	LQSNGVLTGPAANTKSIHYSLANFNVFQSLPK	15	RSC9	56
VKNVK-NSDLEFNTFWDEKGNEIKVGK	DSSO	MS2_MS3	Intra	4	117.7	0	3	33.46	804.396	3214.56	17039	49.7797	-1.22176	FALSE	54.03	ARP9-ARP9	VKNVK	2	ARP9	272	NSDLEFNTFWDEKGNEIKVGK	18	ARP9	293
TGYSSSKLSSLR-VGSPGAGGPLTVQGLKQHQLQR	DSSO	MS2_MS3	Intra	5	117.21	0	4	108.38	734.985	3670.9	14958	52.7387	-0.28635	FALSE	61.04	RSC2-RSC2	TGYSSSKLSSLR	7	RSC2	651	VGSPGAGGPLTVQGLKQHQLQR	16	RSC2	695
LIAKPETVQSEVKNER-SLLTEDYLLNPNNFKK	DSSO	MS2_MS3	Intra	5	116.97	1	4	116.97	782.208	3907.01	21002	59.7336	-1.48568	FALSE	45.23	RSC4-RSC4	LIAKPETVQSEVKNER	4	RSC4	390	SLLTEDYLLNPNNFKK	15	RSC4	385
MLDALKNER-MSLEEMKK	DSSO	MS2_MS3	Intra	4	116.34	0	4	116.34	561.27	2242.06	14892	46.2541	-1.35551	FALSE	61.04	HTL1-HTL1	MLDALKNER	6	HTL1	73	MSLEEMKK	7	HTL1	66
ADAKAQGLRVPPPR-TAKQR	DSSO	MS2_MS3	Intra	4	115.12	0	4	115.12	559.804	2236.19	6253	23.8304	-0.67673	FALSE	45.23	STH1-STH1	ADAKAQGLRVPPPR	4	STH1	1011	TAKQR	3	STH1	375
LQQQQHQYQQQKR-TDLHSQTKR	DSSO	MS2_MS3	Intra	4	114.54	0	4	73.7	746.62	2983.46	4478	18.7723	-0.77073	FALSE	61.04	RSC2-RSC2	LQQQQHQYQQQKR	12	RSC2	713	TDLHSQTKR	8	RSC2	772
AKSLGLESK-FSNATKTALGDPDTEIR	DSSO	MS2_MS3	Intra	4	114.5	1	4	93.61	732.119	2925.45	10877	45.0169	-0.80453	FALSE	61.04	STH1-STH1	AKSLGLESK	2	STH1	170	FSNATKTALGDPDTEIR	6	STH1	183
FSNATKTALGDPDTEIR-AKSLGLESK	DSSO	MS2_MS3	Intra	4	113.86	1	4	113.86	732.118	2925.45	11793	44.8032	-0.58882	FALSE	61.04	STH1-STH1	FSNATKTALGDPDTEIR	6	STH1	183	AKSLGLESK	2	STH1	170
LQQQQHQYQQQKR-TKDMDLFSSIISK	DSSO	MS2_MS3	Inter	4	113.73	0	4	72.34	846.418	3382.65	16077	49.3295	-1.35511	FALSE	61.04	RSC2-RSC58	LQQQQHQYQQQKR	12	RSC2	713	TKDMDLFSSIISK	2	RSC58	200
KPLININPYTR-KPLRDNR	DSSO	MS2_MS3	Intra	4	113.69	0	4	95.67	596.826	2384.28	14397	51.172	-0.35837	FALSE	61.04	RSC2-RSC2	KPLININPYTR	1	RSC2	223	KPLRDNR	1	RSC2	234
KPLRDNR-TQVKR	DSSO	MS2_MS3	Intra	4	113.5	1	4	36.17	422.482	1686.91	4837	19.0617	-0.75875	FALSE	61.04	RSC2-RSC2	KPLRDNR	1	RSC2	234	TQVKR	4	RSC2	266
FKALGIADGERESQVPISALK-LQPQVYKPWSL	DSSO	MS2_MS3	Inter	4	113.14	0	3	113.14	936.997	3744.97	22868	73.8046	-1.36109	FALSE	54.03	RSC9-RSC8	FKALGIADGERESQVPISALK	2	RSC9	477	LQPQVYKPWSL	7	RSC8	553
FSNATKTALGDPDTEIRISAR-AKSLGLESK	DSSO	MS2_MS3	Intra	4	112.22	0	4	112.22	838.932	3352.71	16180	47.5623	-0.72563	FALSE	45.23	STH1-STH1	FSNATKTALGDPDTEIRISAR	6	STH1	183	AKSLGLESK	2	STH1	170
FSNATKTALGDPDTEIRISAR-AKSLGLESK	DSSO	MS2_MS3	Intra	5	111.81	0	4	111.81	671.347	3352.71	13230	47.805	-0.05348	FALSE	61.04	STH1-STH1	FSNATKTALGDPDTEIRISAR	6	STH1	183	AKSLGLESK	2	STH1	170
FSNATKTALGDPDTEIR-AKSLGLESK	DSSO	MS2_MS3	Intra	3	111.66	1	4	111.66	975.823	2925.45	14166	44.4003	-1.486	FALSE	73.05	STH1-STH1	FSNATKTALGDPDTEIR	6	STH1	183	AKSLGLESK	2	STH1	170
FSNATKTALGDPDTEIRISAR-AKSLGLESK	DSSO	MS2_MS3	Intra	5	110.81	1	4	110.81	671.346	3352.7	16038	47.2015	-1.39658	FALSE	54.03	STH1-STH1	FSNATKTALGDPDTEIRISAR	6	STH1	183	AKSLGLESK	2	STH1	170
LRKTR-TSVKR	DSSO	MS2_MS3	Intra	3	108.98	0	4	49.8	474.273	1420.81	4152	17.7214	-1.67311	FALSE	54.03	RSC2-RSC2	LRKTR	3	RSC2	181	TSVKR	4	RSC2	187
LGASLHNQMEKDEQKR-TAKQR	DSSO	MS2_MS3	Intra	3	108.66	0	4	65.93	882.102	2644.29	6583	24.7624	-1.10331	FALSE	54.03	STH1-STH1	LGASLHNQMEKDEQKR	15	STH1	368	TAKQR	3	STH1	375
TSVKR-LRKTR	DSSO	MS2_MS3	Intra	3	108.6	0	4	67.09	474.273	1420.8	4172	17.4158	-0.83654	FALSE	54.03	RSC2-RSC2	TSVKR	4	RSC2	187	LRKTR	3	RSC2	181
TDLHSQTKR-LQQQQHQYQQQKR	DSSO	MS2_MS3	Intra	4	108.43	0	4	103.95	746.619	2983.45	4579	19.0603	-0.1015	FALSE	61.04	RSC2-RSC2	TDLHSQTKR	8	RSC2	772	LQQQQHQYQQQKR	12	RSC2	713
KPLININPYTR-KPLRDNR	DSSO	MS2_MS3	Intra	4	107.06	0	4	95.49	596.827	2384.29	13880	51.0057	-0.20958	FALSE	61.04	RSC2-RSC2	KPLININPYTR	1	RSC2	223	KPLRDNR	1	RSC2	234
FSNATKTALGDPDTEIR-AKSLGLESK	DSSO	MS2_MS3	Intra	3	106.58	0	4	106.58	975.823	2925.45	15036	44.7027	-1.20701	FALSE	73.05	STH1-STH1	FSNATKTALGDPDTEIR	6	STH1	183	AKSLGLESK	2	STH1	170
AKSLGLESK-FSNATKTALGDPDTEIRISAR	DSSO	MS2_MS3	Intra	5	106.2	0	3	76.88	671.347	3352.71	13287	47.986	-0.76181	FALSE	61.04	STH1-STH1	AKSLGLESK	2	STH1	170	FSNATKTALGDPDTEIRISAR	6	STH1	183
FSNATKTALGDPDTEIRISAR-AKSLGLESK	DSSO	MS2_MS3	Intra	4	104.55	0	4	104.55	838.932	3352.71	16060	47.257	-1.30051	FALSE	49.07	STH1-STH1	FSNATKTALGDPDTEIRISAR	6	STH1	183	AKSLGLESK	2	STH1	170
QGKDNLR-SDSGTPADSGKTTWTLRIEGK	DSSO	MS2_MS3	Intra	5	104.06	0	3	77.1	639.715	3194.54	12657	40.5946	-1.35445	FALSE	54.03	RSC6-RSC6	QGKDNLR	3	RSC6	213	SDSGTPADSGKTTWTLRIEGK	11	RSC6	98
LAGDPIDKSAR-TKGNVIEGK	DSSO	MS2_MS3	Intra	3	103.69	0	4	103.69	749.055	2245.15	9790	33.1307	-0.87399	FALSE	61.04	RSC7-RSC7	LAGDPIDKSAR	8	RSC7	267	TKGNVIEGK	2	RSC7	252
KPLININPYTR-KPLRDNR	DSSO	MS2_MS3	Intra	4	103.08	0	4	88.48	596.827	2384.29	14079	51.5433	-0.0894	FALSE	61.04	RSC2-RSC2	KPLININPYTR	1	RSC2	223	KPLRDNR	1	RSC2	234
VGSPGAGGPLTVQGLKQHQLQR-LQQQQHQYQQQKR	DSSO	MS2_MS3	Intra	6	103.01	0	4	52.76	688.524	4126.1	11117	42.8142	-0.6256	FALSE	73.05	RSC2-RSC2	VGSPGAGGPLTVQGLKQHQLQR	16	RSC2	695	LQQQQHQYQQQKR	12	RSC2	713
FSNATKTALGDPDTEIR-AKSLGLESK	DSSO	MS2_MS3	Intra	3	102.33	0	4	102.33	975.822	2925.45	12239	45.0542	0.62143	FALSE	73.05	STH1-STH1	FSNATKTALGDPDTEIR	6	STH1	183	AKSLGLESK	2	STH1	170
AKSLGLESK-FSNATKTALGDPDTEIR	DSSO	MS2_MS3	Intra	4	102.01	1	4	77.28	732.119	2925.45	10930	45.1887	-0.10998	FALSE	61.04	STH1-STH1	AKSLGLESK	2	STH1	170	FSNATKTALGDPDTEIR	6	STH1	183
VGKEGEEVGEGDSIAK-DRKQSQATNATN	DSSO	MS2_MS3	Inter	3	101.72	0	3	101.72	1032.15	3094.43	7325	25.574	-0.12874	FALSE	49.07	RSC8-ARP7	VGKEGEEVGEGDSIAK	3	RSC8	533	DRKQSQATNATN	3	ARP7	468
IGIALTQTNNIKSR-WFTTNKKR	DSSO	MS2_MS3	Inter	4	101.43	0	2	73.16	692.373	2766.47	12731	47.5224	1.73557	FALSE	61.04	RSC58-RSC2	IGIALTQTNNIKSR	12	RSC58	149	WFTTNKKR	6	RSC2	823
KPLRDNR-TQVKR	DSSO	MS2_MS3	Intra	4	101.41	0	4	64.46	422.482	1686.91	4597	19.1146	-1.53146	FALSE	61.04	RSC2-RSC2	KPLRDNR	1	RSC2	234	TQVKR	4	RSC2	266
IHEIEKR-AYKDTR	DSSO	MS2_MS3	Intra	3	101.33	0	4	101.33	612.309	1834.91	5438	21.4805	0.14732	FALSE	54.03	RSC8-RSC8	IHEIEKR	6	RSC8	99	AYKDTR	3	RSC8	119
TDLHSQTKR-LQSNGVLTGPAANTKSIHYSLANFNVFQSLPK	DSSO	MS2_MS3	Inter	5	100.79	0	4	82.11	932.678	4659.36	18773	64.1773	0.14233	FALSE	61.04	RSC2-RSC9	TDLHSQTKR	8	RSC2	772	LQSNGVLTGPAANTKSIHYSLANFNVFQSLPK	15	RSC9	56
VSDKSR-EISEKYIEESQAIIQELVK	DSSO	MS2_MS3	Intra	3	100.45	0	4	100.45	1033.2	3097.57	28733	79.6527	-1.01196	FALSE	54.03	RSC8-RSC8	VSDKSR	4	RSC8	413	EISEKYIEESQAIIQELVK	5	RSC8	420
GVFKEFGAKIIR-LAGDPIDKSAR	DSSO	MS2_MS3	Intra	4	98.8	0	4	90.56	666.86	2664.42	20995	59.7146	-0.65682	FALSE	61.04	RSC7-RSC7	GVFKEFGAKIIR	9	RSC7	232	LAGDPIDKSAR	8	RSC7	267
LIAKPETVQSEVKNER-SLLTEDYLLNPNNFKK	DSSO	MS2_MS3	Intra	5	95.75	0	3	95.75	782.21	3907.02	17887	60.3077	-1.95109	FALSE	45.23	RSC4-RSC4	LIAKPETVQSEVKNER	4	RSC4	390	SLLTEDYLLNPNNFKK	15	RSC4	385
KPLRDNR-TSVKR	DSSO	MS2_MS3	Intra	4	94.87	0	4	54.15	412.225	1645.88	4611	19.1568	-1.33687	FALSE	61.04	RSC2-RSC2	KPLRDNR	1	RSC2	234	TSVKR	4	RSC2	187
LQQQQHQYQQQKR-VAVHGYLGGKVSLADAAQVEYEVGHSLLGSYVPR	DSSO	MS2_MS3	Inter	6	93.49	0	3	42.3	907.461	5439.73	21648	71.8355	1.61901	FALSE	73.05	RSC2-LDB7	LQQQQHQYQQQKR	12	RSC2	713	VAVHGYLGGKVSLADAAQVEYEVGHSLLGSYVPR	10	LDB7	70
LAGDPIDKSAR-TKGNVIEGK	DSSO	MS2_MS3	Intra	3	93.48	0	4	93.48	749.055	2245.15	10490	33.3691	-0.85766	FALSE	61.04	RSC7-RSC7	LAGDPIDKSAR	8	RSC7	267	TKGNVIEGK	2	RSC7	252
NQEDEKNLQR-VSYYGNPTSKESWR	DSSO	MS2_MS3	Intra	4	93.17	0	4	65.83	776.856	3104.4	11525	35.9637	0.67245	FALSE	61.04	RTT102-RTT102	NQEDEKNLQR	6	RTT102	71	VSYYGNPTSKESWR	10	RTT102	22
LIAKPETVQSEVKNER-SLLTEDYLLNPNNFKK	DSSO	MS2_MS3	Intra	5	92.8	0	4	92.8	782.21	3907.02	16983	59.3172	-1.26668	FALSE	49.07	RSC4-RSC4	LIAKPETVQSEVKNER	4	RSC4	390	SLLTEDYLLNPNNFKK	15	RSC4	385
AKSLGLESK-FSNATKTALGDPDTEIRISAR	DSSO	MS2_MS3	Intra	5	92.45	0	3	65.28	671.347	3352.7	12835	47.8483	-0.05664	FALSE	54.03	STH1-STH1	AKSLGLESK	2	STH1	170	FSNATKTALGDPDTEIRISAR	6	STH1	183
YNVIKSMQK-FIKNR	DSSO	MS2_MS3	Inter	3	90.83	0	4	90.83	649.006	1945	11875	38.5776	-1.2707	FALSE	45.23	RSC4-RSC58	YNVIKSMQK	5	RSC4	428	FIKNR	3	RSC58	56
LIAKPETVQSEVKNER-SLLTEDYLLNPNNFKK	DSSO	MS2_MS3	Intra	5	90.33	0	4	90.33	782.21	3907.02	20450	60.0468	0.70433	FALSE	42.1	RSC4-RSC4	LIAKPETVQSEVKNER	4	RSC4	390	SLLTEDYLLNPNNFKK	15	RSC4	385
FSNATKTALGDPDTEIR-AKSLGLESK	DSSO	MS2_MS3	Intra	3	89.86	0	4	89.86	975.822	2925.45	11816	44.8762	-0.34007	FALSE	73.05	STH1-STH1	FSNATKTALGDPDTEIR	6	STH1	183	AKSLGLESK	2	STH1	170
SDSGTPADSGKTTWTLRIEGK-FVIKGIQPR	DSSO	MS2_MS3	Inter	4	89.83	0	2	89.83	856.193	3421.75	15511	55.4202	-0.37039	FALSE	61.04	RSC6-RSC9	SDSGTPADSGKTTWTLRIEGK	11	RSC6	98	FVIKGIQPR	4	RSC9	470
LQQQQHQYQQQKR-VGSPGAGGPLTVQGLKQHQLQR	DSSO	MS2_MS3	Intra	6	89.51	0	3	18.91	688.525	4126.11	11248	42.248	-0.99836	FALSE	73.05	RSC2-RSC2	LQQQQHQYQQQKR	12	RSC2	713	VGSPGAGGPLTVQGLKQHQLQR	16	RSC2	695
QGKDNLR-FVIKGIQPR	DSSO	MS2_MS3	Inter	4	89.27	0	4	72.89	512.029	2045.1	12460	40.0995	-0.41623	FALSE	61.04	RSC6-RSC9	QGKDNLR	3	RSC6	213	FVIKGIQPR	4	RSC9	470
FSNATKTALGDPDTEIR-AKSLGLESK	DSSO	MS2_MS3	Intra	3	88.57	0	4	88.57	975.821	2925.45	12175	44.8769	0.00352	FALSE	73.05	STH1-STH1	FSNATKTALGDPDTEIR	6	STH1	183	AKSLGLESK	2	STH1	170
TKGEILWFRGPSVIVNER-GNLGNIMIDAASSFVLPISITKNVDVLQR	DSSO	MS2_MS3	Intra	5	88.25	0	3	88.25	1069.57	5343.82	31484	97.354	-1.48756	FALSE	49.07	RSC2-RSC2	TKGEILWFRGPSVIVNER	2	RSC2	786	GNLGNIMIDAASSFVLPISITKNVDVLQR	22	RSC2	757
LRKTR-TSVKR	DSSO	MS2_MS3	Intra	3	87.06	0	4	45.51	474.273	1420.8	4085	17.5277	-1.85305	FALSE	54.03	RSC2-RSC2	LRKTR	3	RSC2	181	TSVKR	4	RSC2	187
NQEDEKNLQR-VSYYGNPTSKESWR	DSSO	MS2_MS3	Intra	4	87	0	4	67.61	776.857	3104.4	10858	35.874	-0.01082	FALSE	61.04	RTT102-RTT102	NQEDEKNLQR	6	RTT102	71	VSYYGNPTSKESWR	10	RTT102	22
FLNDSKEITPAR-ESQVPISALKSK	DSSO	MS2_MS3	Intra	3	86.47	0	4	86.47	945.492	2834.46	14839	46.1072	2.33038	FALSE	61.04	RSC9-RSC9	FLNDSKEITPAR	6	RSC9	504	ESQVPISALKSK	10	RSC9	496
LQQQQHQYQQQKR-VGSPGAGGPLTVQGLKQHQLQR	DSSO	MS2_MS3	Intra	6	86.4	0	4	27.69	688.525	4126.11	11469	42.8965	-1.3061	FALSE	73.05	RSC2-RSC2	LQQQQHQYQQQKR	12	RSC2	713	VGSPGAGGPLTVQGLKQHQLQR	16	RSC2	695
VKNVK-NSDLEFNTFWDEKGNEIKVGK	DSSO	MS2_MS3	Intra	4	86.09	0	3	39.66	804.399	3214.57	13705	50.499	-0.3425	FALSE	49.07	ARP9-ARP9	VKNVK	2	ARP9	272	NSDLEFNTFWDEKGNEIKVGK	18	ARP9	293
VSDKSR-EISEKYIEESQAIIQELVK	DSSO	MS2_MS3	Intra	3	85.81	0	4	85.81	1033.19	3097.56	28054	79.5007	-0.00051	FALSE	49.07	RSC8-RSC8	VSDKSR	4	RSC8	413	EISEKYIEESQAIIQELVK	5	RSC8	420
AKSLGLESK-FSNATKTALGDPDTEIR	DSSO	MS2_MS3	Intra	4	85.58	1	4	53.83	732.118	2925.45	10826	44.8463	-0.77607	FALSE	61.04	STH1-STH1	AKSLGLESK	2	STH1	170	FSNATKTALGDPDTEIR	6	STH1	183
FKALGIADGERESQVPISALK-IRLIKR	DSSO	MS2_MS3	Intra	5	84.95	0	2	84.95	637.764	3184.79	19338	64.2218	0.82898	FALSE	61.04	RSC9-RSC9	FKALGIADGERESQVPISALK	2	RSC9	477	IRLIKR	5	RSC9	365
LQQQQHQYQQQKR-TKDMDLFSSIISK	DSSO	MS2_MS3	Inter	5	84.42	0	4	47.24	677.336	3382.65	16172	49.5533	0.54328	FALSE	61.04	RSC2-RSC58	LQQQQHQYQQQKR	12	RSC2	713	TKDMDLFSSIISK	2	RSC58	200
LAALKSNDEEAYLK-TAKQR	DSSO	MS2_MS3	Intra	3	84.17	0	4	84.17	775.73	2325.18	10741	34.004	-0.44356	FALSE	61.04	STH1-STH1	LAALKSNDEEAYLK	5	STH1	382	TAKQR	3	STH1	375
KPLININPYTR-KPLRDNR	DSSO	MS2_MS3	Intra	4	83.05	0	4	65.24	596.827	2384.29	15058	53.0032	0.51136	FALSE	61.04	RSC2-RSC2	KPLININPYTR	1	RSC2	223	KPLRDNR	1	RSC2	234
LRKTR-TSVKR	DSSO	MS2_MS3	Intra	3	82.39	0	4	33.33	474.273	1420.81	4211	17.8965	-1.61084	FALSE	54.03	RSC2-RSC2	LRKTR	3	RSC2	181	TSVKR	4	RSC2	187
NSDLEFNTFWDEKGNEIKVGK-GQKVK	DSSO	MS2_MS3	Intra	4	81.95	0	3	45.57	797.391	3186.54	15980	49.067	0.60178	FALSE	54.03	ARP9-ARP9	NSDLEFNTFWDEKGNEIKVGK	18	ARP9	293	GQKVK	3	ARP9	270
KPLININPYTR-KPLRDNR	DSSO	MS2_MS3	Intra	4	81.52	0	4	60.72	596.827	2384.29	13815	50.8292	-0.84101	FALSE	61.04	RSC2-RSC2	KPLININPYTR	1	RSC2	223	KPLRDNR	1	RSC2	234
VSDKSR-EISEKYIEESQAIIQELVK	DSSO	MS2_MS3	Intra	4	80.23	1	3	80.23	775.145	3097.56	28689	79.5325	-1.17723	FALSE	45.23	RSC8-RSC8	VSDKSR	4	RSC8	413	EISEKYIEESQAIIQELVK	5	RSC8	420
SDSGTPADSGKTTWTLR-LKPLGMGK	DSSO	MS2_MS3	Intra	4	75.4	0	4	75.4	695.846	2780.36	15467	47.7354	-0.43999	FALSE	54.03	RSC6-RSC6	SDSGTPADSGKTTWTLR	11	RSC6	98	LKPLGMGK	2	RSC6	135
AKSLGLESK-FSNATKTALGDPDTEIR	DSSO	MS2_MS3	Intra	4	75.39	0	4	61.22	732.118	2925.45	15290	45.3558	-0.84206	FALSE	73.05	STH1-STH1	AKSLGLESK	2	STH1	170	FSNATKTALGDPDTEIR	6	STH1	183
VSDKSR-EISEKYIEESQAIIQELVK	DSSO	MS2_MS3	Intra	3	75.38	0	3	75.38	1033.19	3097.56	28125	79.6874	-1.22043	FALSE	54.03	RSC8-RSC8	VSDKSR	4	RSC8	413	EISEKYIEESQAIIQELVK	5	RSC8	420
FSNATKTALGDPDTEIRISAR-AKSLGLESK	DSSO	MS2_MS3	Intra	4	74.91	0	3	74.91	838.932	3352.71	13239	47.8352	1.0247	FALSE	61.04	STH1-STH1	FSNATKTALGDPDTEIRISAR	6	STH1	183	AKSLGLESK	2	STH1	170
FSNATKTALGDPDTEIRISAR-AKSLGLESK	DSSO	MS2_MS3	Intra	4	74.46	0	4	74.46	838.932	3352.71	13296	48.0126	1.1541	FALSE	49.07	STH1-STH1	FSNATKTALGDPDTEIRISAR	6	STH1	183	AKSLGLESK	2	STH1	170
FSNATKTALGDPDTEIRISAR-AKSLGLESK	DSSO	MS2_MS3	Intra	4	73.71	0	4	73.71	838.932	3352.71	12853	47.9118	-0.29099	FALSE	61.04	STH1-STH1	FSNATKTALGDPDTEIRISAR	6	STH1	183	AKSLGLESK	2	STH1	170
VSSNVQQPQQQLGDMENNLEKYPFR-TQVKR	DSSO	MS2_MS3	Inter	4	73.1	0	4	73.1	935.206	3737.8	17755	53.4885	-0.96024	FALSE	61.04	RTT102-RSC2	VSSNVQQPQQQLGDMENNLEKYPFR	21	RTT102	55	TQVKR	4	RSC2	266
TAKQR-LAALKSNDEEAYLK	DSSO	MS2_MS3	Intra	4	72.47	1	0	72.47	582.049	2325.17	10708	33.9284	-0.86219	FALSE	61.04	STH1-STH1	TAKQR	3	STH1	375	LAALKSNDEEAYLK	5	STH1	382
FSNATKTALGDPDTEIR-AKSLGLESK	DSSO	MS2_MS3	Intra	3	72.09	0	4	72.09	975.822	2925.45	11882	45.0737	-0.79656	FALSE	73.05	STH1-STH1	FSNATKTALGDPDTEIR	6	STH1	183	AKSLGLESK	2	STH1	170
FSNATKTALGDPDTEIRISAR-AKSLGLESK	DSSO	MS2_MS3	Intra	4	68.31	0	3	68.31	838.932	3352.71	12800	47.7409	0.19238	FALSE	61.04	STH1-STH1	FSNATKTALGDPDTEIRISAR	6	STH1	183	AKSLGLESK	2	STH1	170
EKYNMKGPAALWDVQF-QKSIR	DSSO	MS2_MS3	Inter	3	67.42	0	3	67.42	895.778	2685.32	23133	65.2723	-1.00128	FALSE	61.04	ARP9-STH1	EKYNMKGPAALWDVQF	2	ARP9	453	QKSIR	2	STH1	255
MKNVMK-TQVKR	DSSO	MS2_MS3	Intra	3	65.31	0	4	65.31	513.599	1538.78	5603	21.0074	-0.2592	FALSE	49.07	RSC2-RSC2	MKNVMK	2	RSC2	282	TQVKR	4	RSC2	266
TAKQR-LGASLHNQMEKDEQKR	DSSO	MS2_MS3	Intra	5	64.24	1	0	64.24	529.665	2644.3	7022	24.7757	0.82432	FALSE	54.03	STH1-STH1	TAKQR	3	STH1	375	LGASLHNQMEKDEQKR	15	STH1	368
TAKQR-LAALKSNDEEAYLK	DSSO	MS2_MS3	Intra	4	64.24	1	0	64.24	582.049	2325.18	10623	33.73	0.18779	FALSE	61.04	STH1-STH1	TAKQR	3	STH1	375	LAALKSNDEEAYLK	5	STH1	382
VKNVK-NSDLEFNTFWDEKGNEIKVGK	DSSO	MS2_MS3	Intra	3	63.15	0	3	27.53	1072.19	3214.57	16260	49.7471	0.21301	FALSE	61.04	ARP9-ARP9	VKNVK	2	ARP9	272	NSDLEFNTFWDEKGNEIKVGK	13	ARP9	288
MKNVMK-TQVKR	DSSO	MS2_MS3	Intra	3	60.51	0	4	60.51	513.6	1538.78	5340	21.2152	-0.97651	FALSE	49.07	RSC2-RSC2	MKNVMK	2	RSC2	282	TQVKR	4	RSC2	266
FSNATKTALGDPDTEIR-AKSLGLESK	DSSO	MS2_MS3	Intra	3	59.86	0	3	59.86	975.822	2925.45	10914	45.1368	-1.60301	FALSE	73.05	STH1-STH1	FSNATKTALGDPDTEIR	6	STH1	183	AKSLGLESK	2	STH1	170
TAKQR-LGASLHNQMEKDEQKR	DSSO	MS2_MS3	Intra	5	57.86	1	0	57.86	529.665	2644.3	6794	24.1801	0.93973	FALSE	54.03	STH1-STH1	TAKQR	3	STH1	375	LGASLHNQMEKDEQKR	15	STH1	368
TAKQR-LAALKSNDEEAYLK	DSSO	MS2_MS3	Intra	4	55.58	1	2	55.58	582.049	2325.18	10068	33.8573	-0.0222	FALSE	61.04	STH1-STH1	TAKQR	3	STH1	375	LAALKSNDEEAYLK	5	STH1	382
EKYNMKGPAALWDVQF-QKSIR	DSSO	MS2_MS3	Inter	3	55.4	0	4	55.4	895.775	2685.31	23259	65.6069	-0.10126	FALSE	61.04	ARP9-STH1	EKYNMKGPAALWDVQF	6	ARP9	457	QKSIR	2	STH1	255
LQPQVYKPWSL-FKALGIADGERESQVPISALK	DSSO	MS2_MS3	Inter	4	54.78	1	4	54.78	936.995	3744.96	25793	73.6801	-1.95722	FALSE	61.04	RSC8-RSC9	LQPQVYKPWSL	7	RSC8	553	FKALGIADGERESQVPISALK	2	RSC9	477
EKYNMKGPAALWDVQF-QKSIR	DSSO	MS2_MS3	Inter	3	53.55	0	4	53.55	895.779	2685.32	22556	65.4543	-0.9208	FALSE	61.04	ARP9-STH1	EKYNMKGPAALWDVQF	2	ARP9	453	QKSIR	2	STH1	255
FSNATKTALGDPDTEIR-AKSLGLESK	DSSO	MS2_MS3	Intra	3	52.54	0	3	52.54	975.822	2925.45	10862	44.9612	0.38137	FALSE	73.05	STH1-STH1	FSNATKTALGDPDTEIR	6	STH1	183	AKSLGLESK	2	STH1	170
FKALGIADGERESQVPISALK-LQPQVYKPWSL	DSSO	MS2_MS3	Inter	4	51.44	0	3	51.44	936.998	3744.97	23018	74.2105	-1.60168	FALSE	61.04	RSC9-RSC8	FKALGIADGERESQVPISALK	2	RSC9	477	LQPQVYKPWSL	7	RSC8	553
EKYNMKGPAALWDVQF-QKSIR	DSSO	MS2_MS3	Inter	3	49.9	0	3	49.9	895.778	2685.32	22483	65.2643	-1.72297	FALSE	61.04	ARP9-STH1	EKYNMKGPAALWDVQF	2	ARP9	453	QKSIR	2	STH1	255
FVIKGIQPR-SDSGTPADSGKTTWTLRIEGK	DSSO	MS2_MS3	Inter	5	48	1	2	48	685.154	3421.74	18432	55.1825	-0.79038	FALSE	54.03	RSC9-RSC6	FVIKGIQPR	4	RSC9	470	SDSGTPADSGKTTWTLRIEGK	11	RSC6	98
FSNATKTALGDPDTEIR-AKSLGLESK	DSSO	MS2_MS3	Intra	3	46.58	0	4	46.58	975.823	2925.45	12113	44.7042	0.09569	FALSE	73.05	STH1-STH1	FSNATKTALGDPDTEIR	6	STH1	183	AKSLGLESK	2	STH1	170
LQPQVYKPWSL-FKALGIADGERESQVPISALK	DSSO	MS2_MS3	Inter	4	42.56	1	4	42.56	936.998	3744.97	25891	73.9249	1.17198	FALSE	61.04	RSC8-RSC9	LQPQVYKPWSL	7	RSC8	553	FKALGIADGERESQVPISALK	2	RSC9	477
TAKQR-LAALKSNDEEAYLK	DSSO	MS2_MS3	Intra	4	40.95	1	0	40.95	582.049	2325.17	9993	33.682	-0.2322	FALSE	61.04	STH1-STH1	TAKQR	3	STH1	375	LAALKSNDEEAYLK	5	STH1	382
AKSLGLESK-FSNATKTALGDPDTEIR	DSSO	MS2_MS3	Intra	3	38.78	0	3	31.41	975.821	2925.45	12305	45.2375	1.25064	FALSE	73.05	STH1-STH1	AKSLGLESK	2	STH1	170	FSNATKTALGDPDTEIR	6	STH1	183
FVIKGIQPR-SDSGTPADSGKTTWTLRIEGK	DSSO	MS2_MS3	Inter	5	31.23	1	2	31.23	685.154	3421.74	15501	55.3931	0.19068	FALSE	54.03	RSC9-RSC6	FVIKGIQPR	4	RSC9	470	SDSGTPADSGKTTWTLRIEGK	11	RSC6	98
LQPQVYKPWSL-SKFGGDFLDFQVHER	DSSO	MS2_MS3	Inter	4	28.01	1	4	28.01	825.157	3297.61	27718	77.0337	0.6397	FALSE	49.07	RSC8-ARP7	LQPQVYKPWSL	7	RSC8	553	SKFGGDFLDFQVHER	2	ARP7	183
VGKEGEEVGEGDSIAK-SKFGGDFLDFQVHER	DSSO	MS2_MS3	Inter	5	24.85	1	1	24.85	709.332	3542.63	19650	56.3698	-1.70883	FALSE	61.04	RSC8-ARP7	VGKEGEEVGEGDSIAK	3	RSC8	533	SKFGGDFLDFQVHER	2	ARP7	183
TAKQR-LGASLHNQMEKDEQKR	DSSO	MS2_MS3	Intra	4	24.64	1	0	24.64	661.829	2644.3	6995	24.7092	1.06023	FALSE	61.04	STH1-STH1	TAKQR	3	STH1	375	LGASLHNQMEKDEQKR	11	STH1	364
TAKQR-LGASLHNQMEKDEQKR	DSSO	MS2_MS3	Intra	4	24.64	1	0	24.64	661.83	2644.3	6922	24.5138	1.70652	FALSE	42.1	STH1-STH1	TAKQR	3	STH1	375	LGASLHNQMEKDEQKR	11	STH1	364
VGKEGEEVGEGDSIAKLQPQVYKPWSL-SSICDSKAMDSLQMGLNALLILR	DSSO	MS2_MS3	Inter	5	22.39	0	3	22.39	1116.77	5579.81	21004	77.2995	6.49826	FALSE	61.04	RSC8-RSC9	VGKEGEEVGEGDSIAKLQPQVYKPWSL	3	RSC8	533	SSICDSKAMDSLQMGLNALLILR	7	RSC9	150
QGKDNLR-SDSGTPADSGKTTWTLR	DSSO	MS2_MS3	Intra	4	21.4	1	2	21.4	692.581	2767.3	11402	35.6251	1.81766	FALSE	54.03	RSC6-RSC6	QGKDNLR	3	RSC6	213	SDSGTPADSGKTTWTLR	11	RSC6	98
QGKDNLR-SDSGTPADSGKTTWTLRIEGK	DSSO	MS2_MS3	Intra	5	21.4	1	2	21.4	639.714	3194.54	12540	40.3073	1.00319	FALSE	49.07	RSC6-RSC6	QGKDNLR	3	RSC6	213	SDSGTPADSGKTTWTLRIEGK	11	RSC6	98
FVIKGIQPR-SDSGTPADSGKTTWTLRIEGK	DSSO	MS2_MS3	Inter	5	20.95	1	2	20.95	685.154	3421.74	15576	55.5893	-0.7012	FALSE	49.07	RSC9-RSC6	FVIKGIQPR	4	RSC9	470	SDSGTPADSGKTTWTLRIEGK	11	RSC6	98
FVIKGIQPR-SDSGTPADSGKTTWTLRIEGK	DSSO	MS2_MS3	Inter	5	20.95	1	2	20.95	685.154	3421.74	16326	56.2653	-0.25526	FALSE	49.07	RSC9-RSC6	FVIKGIQPR	4	RSC9	470	SDSGTPADSGKTTWTLRIEGK	11	RSC6	98
FVIKGIQPR-SDSGTPADSGKTTWTLRIEGK	DSSO	MS2_MS3	Inter	5	20.95	1	2	20.95	685.155	3421.74	19289	55.4286	0.81499	FALSE	54.03	RSC9-RSC6	FVIKGIQPR	4	RSC9	470	SDSGTPADSGKTTWTLRIEGK	11	RSC6	98
VGSPGAGGPLTVQGLKQHQLQR-SIHYSLANFNVFQSLPKETAR	DSSO	MS2_MS3	Inter	5	20.38	1	2	20.38	962.302	4807.48	19621	66.4795	1.88295	FALSE	54.03	RSC2-RSC9	VGSPGAGGPLTVQGLKQHQLQR	16	RSC2	695	SIHYSLANFNVFQSLPKETAR	17	RSC9	73
QKSIR-TQVKR	DSSO	MS2_MS3	Inter	4	19.09	0	3	1.11	935.205	3737.8	14759	53.4042	-1.2154	FALSE	61.04	STH1-RSC2	QKSIR	2	STH1	255	TQVKR	4	RSC2	266
QKSIR-YNMKGPAALWDVQF	DSSO	MS2_MS3	Inter	3	18.15	0	3	8.18	810.065	2428.18	25131	71.9911	-1.86212	FALSE	61.04	STH1-ARP9	QKSIR	2	STH1	255	YNMKGPAALWDVQF	4	ARP9	457
SYESKFGQPVR-LQPQVYKPWSL	DSSO	MS2_MS3	Inter	3	17.33	1	2	17.33	938.469	2813.39	22178	64.4832	-1.58793	FALSE	49.07	RSC9-RSC8	SYESKFGQPVR	5	RSC9	423	LQPQVYKPWSL	7	RSC8	553
VSDKSR-EISEKYIEESQAIIQELVK	DSSO	MS2_MS3	Intra	4	17.1	1	2	17.1	775.145	3097.56	28083	79.5771	-0.39542	FALSE	45.23	RSC8-RSC8	VSDKSR	4	RSC8	413	EISEKYIEESQAIIQELVK	5	RSC8	420
LQPQVYKPWSL-SKFGGDFLDFQVHER	DSSO	MS2_MS3	Inter	4	17.03	1	4	17.03	825.157	3297.61	27840	77.349	1.08391	FALSE	49.07	RSC8-ARP7	LQPQVYKPWSL	7	RSC8	553	SKFGGDFLDFQVHER	2	ARP7	183
LQPQVYKPWSL-SKFGGDFLDFQVHER	DSSO	MS2_MS3	Inter	4	14.69	1	4	14.69	825.157	3297.61	27157	77.1781	0.8618	FALSE	49.07	RSC8-ARP7	LQPQVYKPWSL	7	RSC8	553	SKFGGDFLDFQVHER	2	ARP7	183
QGKDNLR-SDSGTPADSGKTTWTLRIEGK	DSSO	MS2_MS3	Intra	5	12.49	1	2	12.49	639.714	3194.54	13384	40.7588	0.81213	FALSE	54.03	RSC6-RSC6	QGKDNLR	3	RSC6	213	SDSGTPADSGKTTWTLRIEGK	11	RSC6	98

## Sheet: Experiment 2
Annotated Sequences	Crosslinker	Crosslink Strategy	Crosslink Type	Charge	XlinkX Score	Number of Identified MS2 Scans	Number of Identified MS3 Scans	Delta XlinkX Score	mz in Da	MHplus in Da	First Scan	RT in min	Delta M in ppm	Is Decoy	Reporter Ion Score	Gene Names	Sequence A	Crosslinker Position A	Gene Name A	Leading Protein Position A	Sequence B	Crosslinker Position B	Gene Name B	Leading Protein Position B
KPIKISADFNAK-AKSLGLESK	DSSO	MS2_MS3	Intra	4	225.77	1	4	182.25	606.082	2421.31	13587	46.1309	-0.81666	FALSE	73.05	STH1-STH1	KPIKISADFNAK	4	STH1	160	AKSLGLESK	2	STH1	170
TDLHSQTKR-SGREEMFPWKK	DSSO	MS2_MS3	Intra	4	218.68	0	4	208.05	660.069	2637.25	11945	41.6118	-0.82933	FALSE	61.04	RSC2-RSC2	TDLHSQTKR	8	RSC2	772	SGREEMFPWKK	10	RSC2	783
KPIKISADFNAK-AKSLGLESK	DSSO	MS2_MS3	Intra	4	217.31	0	4	173.3	606.081	2421.3	12998	45.8947	-0.93369	FALSE	73.05	STH1-STH1	KPIKISADFNAK	4	STH1	160	AKSLGLESK	2	STH1	170
KINQALLGASSPK-NLDDKVK	DSSO	MS2_MS3	Intra	3	212.93	0	4	212.93	772.414	2315.23	15054	47.3453	-0.88593	FALSE	73.05	RSC4-RSC4	KINQALLGASSPK	1	RSC4	189	NLDDKVK	5	RSC4	206
EDIEEHFKKEDSEPLGR-LIQLDELPKVFR	DSSO	MS2_MS3	Intra	5	205.08	0	4	162.91	737.974	3685.84	23071	71.3911	-2.60107	FALSE	45.23	STH1-STH1	EDIEEHFKKEDSEPLGR	9	STH1	1042	LIQLDELPKVFR	9	STH1	1030
ADAKAQGLR-IDKER	DSSO	MS2_MS3	Intra	3	200.27	1	4	173.94	582.965	1746.88	7838	28.4132	-1.40346	FALSE	54.03	STH1-STH1	ADAKAQGLR	4	STH1	1011	IDKER	3	STH1	1000
IIKELSIR-STMLQVSEKDLFELER	DSSO	MS2_MS3	Intra	4	198.07	1	4	107.47	764.153	3053.59	25005	77.5404	-1.28583	FALSE	61.04	ARP7-ARP7	IIKELSIR	3	ARP7	410	STMLQVSEKDLFELER	9	ARP7	241
EVVGSTLNGKGGDSR-FSNATKTALGDPDTEIR	DSSO	MS2_MS3	Inter	4	197.01	1	4	166.33	867.919	3468.65	17369	53.3974	-1.03782	FALSE	33.37	RSC8-STH1	EVVGSTLNGKGGDSR	10	RSC8	375	FSNATKTALGDPDTEIR	6	STH1	183
NQEDEKNLQR-YKTWLR	DSSO	MS2_MS3	Intra	4	196.88	1	4	170.15	575.029	2297.1	13529	43.361	-0.4853	FALSE	61.04	RTT102-RTT102	NQEDEKNLQR	6	RTT102	71	YKTWLR	2	RTT102	61
KPLININPYTR-KPLRDNR	DSSO	MS2_MS3	Intra	4	196.07	1	4	184.07	596.827	2384.29	13576	47.4624	-0.9304	FALSE	61.04	RSC2-RSC2	KPLININPYTR	1	RSC2	223	KPLRDNR	1	RSC2	234
LGASLHNQMEKDEQKR-TAKQR	DSSO	MS2_MS3	Intra	3	193.98	0	4	162.86	882.102	2644.29	8264	29.2872	-0.67057	FALSE	61.04	STH1-STH1	LGASLHNQMEKDEQKR	15	STH1	368	TAKQR	3	STH1	375
EVEKDLPDKVEK-AMQKLDIDGK	DSSO	MS2_MS3	Intra	4	192.11	0	4	101.96	676.841	2704.34	15123	47.5326	-0.65832	FALSE	61.04	STH1-STH1	EVEKDLPDKVEK	9	STH1	709	AMQKLDIDGK	4	STH1	932
SLGLESKFSNATK-EVVGSTLNGKGGDSR	DSSO	MS2_MS3	Inter	4	191.95	1	4	139.6	754.374	3014.47	17990	54.998	-1.47414	FALSE	39.46	STH1-RSC8	SLGLESKFSNATK	7	STH1	177	EVVGSTLNGKGGDSR	10	RSC8	375
TDLHSQTKR-TKGEILWFR	DSSO	MS2_MS3	Intra	4	190.03	0	4	155.76	598.808	2392.21	15166	50.4069	-1.59625	FALSE	61.04	RSC2-RSC2	TDLHSQTKR	8	RSC2	772	TKGEILWFR	2	RSC2	786
EVVGSTLNGKGGDSR-SLGLESKFSNATK	DSSO	MS2_MS3	Inter	4	188.32	1	4	171.77	754.374	3014.47	16871	54.99	-1.1532	FALSE	35.17	RSC8-STH1	EVVGSTLNGKGGDSR	10	RSC8	375	SLGLESKFSNATK	7	STH1	177
STMLQVSEKDLFELER-IIKELSIR	DSSO	MS2_MS3	Intra	4	185.86	1	4	185.86	764.153	3053.59	22540	77.3987	0.04009	FALSE	61.04	ARP7-ARP7	STMLQVSEKDLFELER	9	ARP7	241	IIKELSIR	3	ARP7	410
STMLQVSEKDLFELER-IIKELSIR	DSSO	MS2_MS3	Intra	4	185.6	1	4	185.6	764.153	3053.59	24951	77.4092	-0.56455	FALSE	61.04	ARP7-ARP7	STMLQVSEKDLFELER	9	ARP7	241	IIKELSIR	3	ARP7	410
ILFDKIDKER-ADAKAQGLR	DSSO	MS2_MS3	Intra	4	183.78	1	4	183.78	591.565	2363.24	15015	47.2405	-2.08822	FALSE	61.04	STH1-STH1	ILFDKIDKER	8	STH1	1000	ADAKAQGLR	4	STH1	1011
LGASLHNQMEKDEQKR-TAKQR	DSSO	MS2_MS3	Intra	3	183.41	0	4	151.61	882.102	2644.29	8170	29.0491	-0.79647	FALSE	61.04	STH1-STH1	LGASLHNQMEKDEQKR	11	STH1	364	TAKQR	3	STH1	375
KEFPVNLTIKK-EVVGSTLNGKGGDSR	DSSO	MS2_MS3	Intra	4	180.96	0	4	79.63	738.14	2949.54	15612	51.6111	0.57022	FALSE	61.04	RSC8-RSC8	KEFPVNLTIKK	1	RSC8	222	EVVGSTLNGKGGDSR	10	RSC8	375
VGKEGEEVGEGDSIAK-KQSQATNATN	DSSO	MS2_MS3	Inter	3	180.61	1	4	180.61	941.771	2823.3	10505	35.3822	-0.70726	FALSE	61.04	RSC8-ARP7	VGKEGEEVGEGDSIAK	3	RSC8	533	KQSQATNATN	1	ARP7	468
KPIKISADFNAK-AKSLGLESK	DSSO	MS2_MS3	Intra	4	180.58	0	4	146.76	606.082	2421.31	13673	46.364	-1.18658	FALSE	73.05	STH1-STH1	KPIKISADFNAK	4	STH1	160	AKSLGLESK	2	STH1	170
LAGDPIDKSAR-EFGAKIIR	DSSO	MS2_MS3	Intra	4	177.92	1	4	177.92	559.047	2233.17	16352	53.5909	-2.24918	FALSE	49.07	RSC7-RSC7	LAGDPIDKSAR	8	RSC7	267	EFGAKIIR	5	RSC7	232
QGKDNLR-SDSGTPADSGKTTWTLR	DSSO	MS2_MS3	Intra	4	177.78	1	4	147.21	692.58	2767.3	13099	46.1678	-0.53394	FALSE	54.03	RSC6-RSC6	QGKDNLR	3	RSC6	213	SDSGTPADSGKTTWTLR	11	RSC6	98
NQEDEKNLQR-YKTWLR	DSSO	MS2_MS3	Intra	4	176.95	1	4	149.61	575.03	2297.1	13387	43.8579	-0.21801	FALSE	54.03	RTT102-RTT102	NQEDEKNLQR	6	RTT102	71	YKTWLR	2	RTT102	61
SDSGTPADSGKTTWTLR-FVIKGIQPR	DSSO	MS2_MS3	Inter	4	174.68	1	3	174.68	749.38	2994.5	20700	62.0502	-0.55184	FALSE	54.03	RSC6-RSC9	SDSGTPADSGKTTWTLR	11	RSC6	98	FVIKGIQPR	4	RSC9	470
RQGKDNLR-SDSGTPADSGKTTWTLR	DSSO	MS2_MS3	Intra	4	173.75	1	4	173.75	731.604	2923.4	12731	41.2471	-1.55422	FALSE	54.03	RSC6-RSC6	RQGKDNLR	4	RSC6	213	SDSGTPADSGKTTWTLR	11	RSC6	98
NQEDEKNLQR-YKTWLR	DSSO	MS2_MS3	Intra	3	173.28	1	4	160.99	766.37	2297.1	13433	43.1218	-1.11616	FALSE	39.46	RTT102-RTT102	NQEDEKNLQR	6	RTT102	71	YKTWLR	2	RTT102	61
DQDIYETKLDTLR-KSIDK	DSSO	MS2_MS3	Intra	3	173.25	0	4	162.43	786.388	2357.15	17699	57.2126	0.16475	FALSE	61.04	STH1-STH1	DQDIYETKLDTLR	8	STH1	96	KSIDK	1	STH1	102
FSNATKTALGDPDTEIR-AKSLGLESK	DSSO	MS2_MS3	Intra	3	172.96	1	4	172.96	975.822	2925.45	17437	53.536	-0.77014	FALSE	73.05	STH1-STH1	FSNATKTALGDPDTEIR	6	STH1	183	AKSLGLESK	2	STH1	170
TTVLENNDGKR-AEEKPESK	DSSO	MS2_MS3	Intra	4	172.17	1	4	172.17	581.029	2321.09	7980	28.5345	-0.60661	FALSE	54.03	STH1-STH1	TTVLENNDGKR	10	STH1	1222	AEEKPESK	4	STH1	1227
KPLININPYTR-EKAEEVAR	DSSO	MS2_MS3	Intra	4	171.5	1	4	165.6	605.068	2417.25	16503	51.1661	-1.48134	FALSE	73.05	RSC2-RSC2	KPLININPYTR	1	RSC2	223	EKAEEVAR	2	RSC2	152
NQEDEKNLQR-YKTWLR	DSSO	MS2_MS3	Intra	3	170.89	1	4	134.69	766.371	2297.1	12525	43.2192	-0.01385	FALSE	39.46	RTT102-RTT102	NQEDEKNLQR	6	RTT102	71	YKTWLR	2	RTT102	61
LAGDPIDKSAR-EFGAKIIR	DSSO	MS2_MS3	Intra	3	169.93	1	4	169.93	745.06	2233.16	17407	53.4754	-1.0039	FALSE	54.03	RSC7-RSC7	LAGDPIDKSAR	8	RSC7	267	EFGAKIIR	5	RSC7	232
IHEIEKR-AYKDTR	DSSO	MS2_MS3	Intra	3	168.45	1	4	168.45	612.309	1834.91	7239	26.5975	-1.42979	FALSE	39.46	RSC8-RSC8	IHEIEKR	6	RSC8	99	AYKDTR	3	RSC8	119
IHEIEKR-AYKDTR	DSSO	MS2_MS3	Intra	3	168.45	1	4	168.45	612.309	1834.91	7662	27.955	-1.27016	FALSE	42.1	RSC8-RSC8	IHEIEKR	6	RSC8	99	AYKDTR	3	RSC8	119
TKGNVIEGK-EFGAKIIR	DSSO	MS2_MS3	Intra	3	167.93	1	4	167.93	679.364	2036.08	14768	46.5803	-1.17132	FALSE	42.1	RSC7-RSC7	TKGNVIEGK	2	RSC7	252	EFGAKIIR	5	RSC7	232
FVIKGIQPR-SDSGTPADSGKTTWTLR	DSSO	MS2_MS3	Inter	4	167.88	1	3	167.88	749.381	2994.5	19050	62.0642	0.97011	FALSE	37.17	RSC9-RSC6	FVIKGIQPR	4	RSC9	470	SDSGTPADSGKTTWTLR	11	RSC6	98
IHEIEKR-AYKDTR	DSSO	MS2_MS3	Intra	3	166.86	1	4	166.86	612.309	1834.91	7301	26.7731	-1.2178	FALSE	42.1	RSC8-RSC8	IHEIEKR	6	RSC8	99	AYKDTR	3	RSC8	119
TDLHSQTKR-TKGEILWFR	DSSO	MS2_MS3	Intra	4	166.34	0	3	139.6	598.808	2392.21	14599	50.2369	-1.25048	FALSE	61.04	RSC2-RSC2	TDLHSQTKR	8	RSC2	772	TKGEILWFR	2	RSC2	786
IHEIEKR-AYKDTR	DSSO	MS2_MS3	Intra	3	166.05	1	4	166.05	612.308	1834.91	8018	28.9101	-0.28438	FALSE	54.03	RSC8-RSC8	IHEIEKR	6	RSC8	99	AYKDTR	3	RSC8	119
IHEIEKR-AYKDTR	DSSO	MS2_MS3	Intra	3	166.05	1	4	166.05	612.309	1834.91	6509	27.1945	-1.35237	FALSE	42.1	RSC8-RSC8	IHEIEKR	6	RSC8	99	AYKDTR	3	RSC8	119
STMLQVSEKDLFELER-IIKELSIR	DSSO	MS2_MS3	Intra	3	165.09	1	4	165.09	1018.53	3053.59	24961	77.4255	-0.95233	FALSE	54.03	ARP7-ARP7	STMLQVSEKDLFELER	9	ARP7	241	IIKELSIR	3	ARP7	410
LAGDPIDKSAR-TKGNVIEGK	DSSO	MS2_MS3	Intra	4	164.85	0	4	164.85	562.043	2245.15	12594	41.6158	-1.0538	FALSE	73.05	RSC7-RSC7	LAGDPIDKSAR	8	RSC7	267	TKGNVIEGK	2	RSC7	252
TDLHSQTKR-TKGEILWFR	DSSO	MS2_MS3	Intra	4	163.88	0	4	160.21	598.808	2392.21	14668	50.4167	-1.88329	FALSE	61.04	RSC2-RSC2	TDLHSQTKR	8	RSC2	772	TKGEILWFR	2	RSC2	786
TDLHSQTKR-VGSPGAGGPLTVQGLKQHQLQR	DSSO	MS2_MS3	Intra	5	163.88	0	4	124.41	694.965	3470.79	12758	45.232	0.33665	FALSE	61.04	RSC2-RSC2	TDLHSQTKR	8	RSC2	772	VGSPGAGGPLTVQGLKQHQLQR	16	RSC2	695
FELSKPDR-NVMKVLK	DSSO	MS2_MS3	Intra	3	163.15	0	4	145.98	660.682	1980.03	17007	52.4795	0.17319	FALSE	61.04	RSC2-RSC2	FELSKPDR	5	RSC2	385	NVMKVLK	4	RSC2	286
TDLHSQTKR-TKGEILWFR	DSSO	MS2_MS3	Intra	4	162.8	0	4	131	598.807	2392.21	15264	50.6811	-0.43832	FALSE	61.04	RSC2-RSC2	TDLHSQTKR	8	RSC2	772	TKGEILWFR	2	RSC2	786
NQEDEKNLQR-YKTWLR	DSSO	MS2_MS3	Intra	4	162.61	1	4	136.91	575.03	2297.1	12619	43.4788	0.08243	FALSE	61.04	RTT102-RTT102	NQEDEKNLQR	6	RTT102	71	YKTWLR	2	RTT102	61
KPLININPYTR-KPLRDNR	DSSO	MS2_MS3	Intra	4	162.25	0	4	138.53	596.828	2384.29	14022	47.2816	0.18698	FALSE	61.04	RSC2-RSC2	KPLININPYTR	1	RSC2	223	KPLRDNR	1	RSC2	234
NQEDEKNLQR-YKTWLR	DSSO	MS2_MS3	Intra	3	162	1	4	130.6	766.37	2297.1	13537	43.3815	-0.96888	FALSE	39.46	RTT102-RTT102	NQEDEKNLQR	6	RTT102	71	YKTWLR	2	RTT102	61
KEFPVNLTIK-LENNGNSVKK	DSSO	MS2_MS3	Intra	4	161.67	1	4	87.15	612.826	2448.28	15165	50.4045	-0.92706	FALSE	61.04	RSC8-RSC8	KEFPVNLTIK	1	RSC8	222	LENNGNSVKK	9	RSC8	312
IIKELSIRFPQYK-STMLQVSEKDLFELER	DSSO	MS2_MS3	Intra	4	161.22	0	4	161.22	929.989	3716.93	27280	79.2278	-1.65063	FALSE	73.05	ARP7-ARP7	IIKELSIRFPQYK	3	ARP7	410	STMLQVSEKDLFELER	9	ARP7	241
TTVLENNDGKR-AEEKPESK	DSSO	MS2_MS3	Intra	3	160.88	0	4	160.88	774.37	2321.1	7979	28.5321	-0.52972	FALSE	42.1	STH1-STH1	TTVLENNDGKR	10	STH1	1222	AEEKPESK	4	STH1	1227
EVVGSTLNGKGGDSR-KEFPVNLTIKK	DSSO	MS2_MS3	Intra	4	160.5	0	4	146.91	738.139	2949.54	16311	51.8392	0.41063	FALSE	61.04	RSC8-RSC8	EVVGSTLNGKGGDSR	10	RSC8	375	KEFPVNLTIKK	1	RSC8	222
NEDKLVLTTINKR-YNVIKSMQK	DSSO	MS2_MS3	Inter	4	160.26	0	4	147.77	703.624	2811.47	16016	54.0497	-0.84224	FALSE	61.04	RSC58-RSC4	NEDKLVLTTINKR	4	RSC58	70	YNVIKSMQK	5	RSC4	428
NQEDEKNLQR-YKTWLR	DSSO	MS2_MS3	Intra	3	160.18	0	4	122.44	766.371	2297.1	13460	44.05	-0.86411	FALSE	39.46	RTT102-RTT102	NQEDEKNLQR	6	RTT102	71	YKTWLR	2	RTT102	61
NQEDEKNLQR-YKTWLR	DSSO	MS2_MS3	Intra	3	160.18	0	4	141.52	766.37	2297.1	12002	43.1779	-1.46397	FALSE	45.23	RTT102-RTT102	NQEDEKNLQR	6	RTT102	71	YKTWLR	2	RTT102	61
VSDKSR-EISEKYIEESQAIIQELVK	DSSO	MS2_MS3	Intra	3	160.03	1	4	160.03	1033.19	3097.56	28660	86.9232	-0.07835	FALSE	54.03	RSC8-RSC8	VSDKSR	4	RSC8	413	EISEKYIEESQAIIQELVK	5	RSC8	420
RLDTSINLPTNTKTK-YVKESEK	DSSO	MS2_MS3	Inter	4	159.83	1	4	140.11	686.106	2741.4	12551	40.7521	-1.896	FALSE	45.23	RSC6-RSC8	RLDTSINLPTNTKTK	13	RSC6	63	YVKESEK	3	RSC8	463
ILFDKIDKER-FKASGHR	DSSO	MS2_MS3	Intra	5	159.34	1	4	159.34	448.037	2236.16	13294	46.6881	-1.26944	FALSE	54.03	STH1-STH1	ILFDKIDKER	5	STH1	997	FKASGHR	2	STH1	804
VKVLLVDQQGLR-SLLTEDYLLNPNNFKK	DSSO	MS2_MS3	Inter	4	159.27	1	4	159.27	859.216	3433.84	25452	78.7331	0.72054	FALSE	54.03	RSC7-RSC4	VKVLLVDQQGLR	2	RSC7	340	SLLTEDYLLNPNNFKK	15	RSC4	385
IIKELSIR-STMLQVSEKDLFELER	DSSO	MS2_MS3	Intra	4	158.56	1	4	68.31	764.153	3053.59	25334	77.51	-2.06661	FALSE	61.04	ARP7-ARP7	IIKELSIR	3	ARP7	410	STMLQVSEKDLFELER	9	ARP7	241
HNALFVGAGTEGATKGGIK-GLNNKIMQLR	DSSO	MS2_MS3	Intra	4	158.11	1	4	147.61	793.666	3171.64	18245	59.9658	0.46949	FALSE	61.04	STH1-STH1	HNALFVGAGTEGATKGGIK	15	STH1	746	GLNNKIMQLR	5	STH1	755
IGIALTQTNNIKSR-LENNGNSVKK	DSSO	MS2_MS3	Inter	4	157.5	1	4	131.02	697.871	2788.46	12437	44.3547	-0.98579	FALSE	61.04	RSC58-RSC8	IGIALTQTNNIKSR	12	RSC58	149	LENNGNSVKK	9	RSC8	312
EVVGSTLNGKGGDSR-FSNATKTALGDPDTEIR	DSSO	MS2_MS3	Inter	4	157.37	1	4	140.66	867.919	3468.65	16930	53.5137	0.27561	FALSE	61.04	RSC8-STH1	EVVGSTLNGKGGDSR	10	RSC8	375	FSNATKTALGDPDTEIR	6	STH1	183
IHEIEKR-AYKDTR	DSSO	MS2_MS3	Intra	3	157.21	0	4	157.21	612.31	1834.92	7165	26.4019	-0.64931	FALSE	54.03	RSC8-RSC8	IHEIEKR	6	RSC8	99	AYKDTR	3	RSC8	119
IHEIEKR-AYKDTR	DSSO	MS2_MS3	Intra	3	157.21	1	4	157.21	612.309	1834.91	7597	27.7856	-1.54632	FALSE	54.03	RSC8-RSC8	IHEIEKR	6	RSC8	99	AYKDTR	3	RSC8	119
STMLQVSEKDLFELER-IIKELSIR	DSSO	MS2_MS3	Intra	4	156.58	1	4	156.58	764.153	3053.59	25827	77.5236	-0.53062	FALSE	61.04	ARP7-ARP7	STMLQVSEKDLFELER	9	ARP7	241	IIKELSIR	3	ARP7	410
SLGLESKFSNATK-EVVGSTLNGKGGDSR	DSSO	MS2_MS3	Inter	4	156.46	1	4	123.37	754.375	3014.48	16347	54.9299	0.3189	FALSE	61.04	STH1-RSC8	SLGLESKFSNATK	7	STH1	177	EVVGSTLNGKGGDSR	10	RSC8	375
NQNDPQKPIVGQIFR-LFYKNEVMK	DSSO	MS2_MS3	Intra	4	156.31	1	4	135.88	771.393	3082.55	21327	66.847	-0.26677	FALSE	45.23	RSC2-RSC2	NQNDPQKPIVGQIFR	7	RSC2	426	LFYKNEVMK	4	RSC2	466
SDSGTPADSGKTTWTLR-FVIKGIQPR	DSSO	MS2_MS3	Inter	4	156.25	1	3	156.25	749.381	2994.5	17055	62.2076	-1.26214	FALSE	54.03	RSC6-RSC9	SDSGTPADSGKTTWTLR	11	RSC6	98	FVIKGIQPR	4	RSC9	470
KINQALLGASSPK-NLDDKVK	DSSO	MS2_MS3	Intra	3	155.88	0	4	155.88	772.414	2315.23	14065	47.4057	-0.77568	FALSE	73.05	RSC4-RSC4	KINQALLGASSPK	1	RSC4	189	NLDDKVK	5	RSC4	206
KLIEMDSR-YIEESQAIIQELVKLTMEK	DSSO	MS2_MS3	Inter	4	155.88	1	4	141.79	854.188	3413.73	32396	95.0522	-0.76219	FALSE	54.03	RSC6-RSC8	KLIEMDSR	1	RSC6	35	YIEESQAIIQELVKLTMEK	14	RSC8	434
STMLQVSEKDLFELER-IIKELSIR	DSSO	MS2_MS3	Intra	4	155.74	1	4	155.74	764.153	3053.59	26628	77.4941	-1.79822	FALSE	61.04	ARP7-ARP7	STMLQVSEKDLFELER	9	ARP7	241	IIKELSIR	3	ARP7	410
TKGNVIEGK-EFGAKIIR	DSSO	MS2_MS3	Intra	3	155.57	1	4	155.57	679.366	2036.08	13865	46.8572	-0.83326	FALSE	42.1	RSC7-RSC7	TKGNVIEGK	2	RSC7	252	EFGAKIIR	5	RSC7	232
KEFPVNLTIK-EVVGSTLNGKGGDSR	DSSO	MS2_MS3	Intra	4	155.53	1	3	26.71	706.115	2821.44	18265	58.7098	0.00019	FALSE	45.23	RSC8-RSC8	KEFPVNLTIK	1	RSC8	222	EVVGSTLNGKGGDSR	10	RSC8	375
ADAKAQGLR-ILFDKIDKER	DSSO	MS2_MS3	Intra	5	155.42	1	4	123.88	473.454	2363.24	14078	47.4404	-1.94595	FALSE	61.04	STH1-STH1	ADAKAQGLR	4	STH1	1011	ILFDKIDKER	8	STH1	1000
NQEDEKNLQR-VSYYGNPTSKESWR	DSSO	MS2_MS3	Intra	4	155.26	1	4	131.58	776.856	3104.4	13806	46.7048	-0.79316	FALSE	61.04	RTT102-RTT102	NQEDEKNLQR	6	RTT102	71	VSYYGNPTSKESWR	10	RTT102	22
LAGDPIDKSAR-EFGAKIIR	DSSO	MS2_MS3	Intra	4	155.19	0	4	155.19	559.046	2233.16	17443	53.5514	0.54288	FALSE	61.04	RSC7-RSC7	LAGDPIDKSAR	8	RSC7	267	EFGAKIIR	5	RSC7	232
LAGDPIDKSAR-TKGNVIEGK	DSSO	MS2_MS3	Intra	4	155.19	1	4	155.19	562.043	2245.15	12593	40.8678	-1.53506	FALSE	54.03	RSC7-RSC7	LAGDPIDKSAR	8	RSC7	267	TKGNVIEGK	2	RSC7	252
QGKDNLR-SDSGTPADSGKTTWTLR	DSSO	MS2_MS3	Intra	4	155.03	1	4	134.84	692.58	2767.3	13714	46.4596	-3.1607	FALSE	54.03	RSC6-RSC6	QGKDNLR	3	RSC6	213	SDSGTPADSGKTTWTLR	11	RSC6	98
FLNDSKEITPAR-LKPPAPK	DSSO	MS2_MS3	Intra	4	154.85	0	4	154.85	575.309	2298.22	13974	44.5573	-1.40493	FALSE	61.04	RSC9-RSC9	FLNDSKEITPAR	6	RSC9	504	LKPPAPK	2	RSC9	368
TDLHSQTKR-SGREEMFPWKK	DSSO	MS2_MS3	Intra	4	154.03	0	4	147.9	660.068	2637.25	12135	42.1484	0.78615	FALSE	61.04	RSC2-RSC2	TDLHSQTKR	8	RSC2	772	SGREEMFPWKK	10	RSC2	783
IHEIEKR-AYKDTR	DSSO	MS2_MS3	Intra	3	153.73	1	4	153.73	612.309	1834.91	7381	26.9677	-0.85626	FALSE	42.1	RSC8-RSC8	IHEIEKR	6	RSC8	99	AYKDTR	3	RSC8	119
IHEIEKR-AYKDTR	DSSO	MS2_MS3	Intra	3	153.73	1	4	153.73	612.308	1834.91	7452	27.4024	-0.92524	FALSE	42.1	RSC8-RSC8	IHEIEKR	6	RSC8	99	AYKDTR	3	RSC8	119
IHEIEKR-AYKDTR	DSSO	MS2_MS3	Intra	3	153.73	1	4	153.73	612.309	1834.91	6723	27.0146	-1.02541	FALSE	42.1	RSC8-RSC8	IHEIEKR	6	RSC8	99	AYKDTR	3	RSC8	119
STMLQVSEKDLFELER-IIKELSIR	DSSO	MS2_MS3	Intra	4	153.56	1	4	153.56	764.153	3053.59	26013	78.0142	-0.92519	FALSE	61.04	ARP7-ARP7	STMLQVSEKDLFELER	9	ARP7	241	IIKELSIR	3	ARP7	410
STMLQVSEKDLFELER-IIKELSIR	DSSO	MS2_MS3	Intra	4	153.56	1	4	153.56	764.154	3053.59	25072	77.7115	-1.01624	FALSE	61.04	ARP7-ARP7	STMLQVSEKDLFELER	9	ARP7	241	IIKELSIR	3	ARP7	410
RQGKDNLR-SDSGTPADSGKTTWTLR	DSSO	MS2_MS3	Intra	4	153.54	0	4	153.54	731.605	2923.4	11964	41.6653	-0.14516	FALSE	54.03	RSC6-RSC6	RQGKDNLR	4	RSC6	213	SDSGTPADSGKTTWTLR	11	RSC6	98
RQGKDNLR-SDSGTPADSGKTTWTLR	DSSO	MS2_MS3	Intra	4	153.54	0	4	153.54	731.604	2923.4	11890	41.4671	-1.12781	FALSE	54.03	RSC6-RSC6	RQGKDNLR	4	RSC6	213	SDSGTPADSGKTTWTLR	11	RSC6	98
SPIFEVLSDDAKK-VGKQR	DSSO	MS2_MS3	Intra	3	153.11	0	3	121.53	731.713	2193.12	16737	53.0093	0.95875	FALSE	45.23	ARP9-ARP9	SPIFEVLSDDAKK	12	ARP9	227	VGKQR	3	ARP9	296
LAGDPIDKSAR-TKGNVIEGK	DSSO	MS2_MS3	Intra	3	153.1	1	4	153.1	749.056	2245.15	12575	40.8142	-1.24028	FALSE	54.03	RSC7-RSC7	LAGDPIDKSAR	8	RSC7	267	TKGNVIEGK	2	RSC7	252
KPLININPYTR-KPLRDNR	DSSO	MS2_MS3	Intra	4	153.04	0	4	139.77	596.827	2384.29	13477	47.1895	-0.30212	FALSE	61.04	RSC2-RSC2	KPLININPYTR	1	RSC2	223	KPLRDNR	1	RSC2	234
DQDIYETKLDTLR-KSIDK	DSSO	MS2_MS3	Intra	3	152.95	0	4	134.07	786.391	2357.16	18279	57.1814	-0.1354	FALSE	61.04	STH1-STH1	DQDIYETKLDTLR	8	STH1	96	KSIDK	1	STH1	102
INQALLGASSPKNLDDKVK-LVDATEKK	DSSO	MS2_MS3	Intra	5	152.86	1	4	97.26	615.132	3071.63	13931	47.0418	-0.87885	FALSE	42.1	RSC4-RSC4	INQALLGASSPKNLDDKVK	12	RSC4	201	LVDATEKK	7	RSC4	188
NQEDEKNLQR-YKTWLR	DSSO	MS2_MS3	Intra	4	152.69	1	4	125.97	575.03	2297.1	13453	44.0357	-0.62965	FALSE	61.04	RTT102-RTT102	NQEDEKNLQR	6	RTT102	71	YKTWLR	2	RTT102	61
NQEDEKNLQR-VSYYGNPTSKESWR	DSSO	MS2_MS3	Intra	4	152.69	1	4	132.6	776.855	3104.4	13278	46.6462	0.13645	FALSE	61.04	RTT102-RTT102	NQEDEKNLQR	6	RTT102	71	VSYYGNPTSKESWR	10	RTT102	22
LDGSTKTEER-TSVKR	DSSO	MS2_MS3	Inter	3	152.67	0	4	131.85	628.31	1882.92	6461	24.462	-0.45012	FALSE	54.03	STH1-RSC2	LDGSTKTEER	6	STH1	842	TSVKR	4	RSC2	187
QGKDNLR-SDSGTPADSGKTTWTLR	DSSO	MS2_MS3	Intra	4	152.59	1	4	134.9	692.58	2767.3	14687	46.3921	-1.36787	FALSE	54.03	RSC6-RSC6	QGKDNLR	3	RSC6	213	SDSGTPADSGKTTWTLR	11	RSC6	98
MSLEEMKK-MLDALKNER	DSSO	MS2_MS3	Intra	4	152.47	1	4	152.47	561.271	2242.06	16992	55.3101	-1.79684	FALSE	42.1	HTL1-HTL1	MSLEEMKK	7	HTL1	66	MLDALKNER	6	HTL1	73
RQGKDNLR-SDSGTPADSGKTTWTLR	DSSO	MS2_MS3	Intra	4	152.42	1	4	152.42	731.605	2923.4	12821	41.4713	-1.38781	FALSE	54.03	RSC6-RSC6	RQGKDNLR	4	RSC6	213	SDSGTPADSGKTTWTLR	11	RSC6	98
ILFDKIDKER-ADAKAQGLR	DSSO	MS2_MS3	Intra	4	152.04	1	4	152.04	591.565	2363.24	14077	47.4381	-1.38859	FALSE	61.04	STH1-STH1	ILFDKIDKER	8	STH1	1000	ADAKAQGLR	4	STH1	1011
IGIALTQTNNIKSR-LENNGNSVKK	DSSO	MS2_MS3	Inter	4	151.99	1	4	128	697.871	2788.46	12957	44.3965	-1.22754	FALSE	61.04	RSC58-RSC8	IGIALTQTNNIKSR	12	RSC58	149	LENNGNSVKK	9	RSC8	312
QILDLNKSLEELNVSK-SLEELNVSKK	DSSO	MS2_MS3	Intra	4	151.55	1	4	136.6	787.418	3146.65	22729	71.5906	-0.98709	FALSE	49.07	RSC8-RSC8	QILDLNKSLEELNVSK	7	RSC8	484	SLEELNVSKK	9	RSC8	493
EVEKDLPDKVEK-IGQKNEVR	DSSO	MS2_MS3	Intra	4	151.52	0	4	73.05	633.077	2529.29	10951	37.1496	-0.59676	FALSE	73.05	STH1-STH1	EVEKDLPDKVEK	9	STH1	709	IGQKNEVR	4	STH1	907
IHEIEKR-AYKDTR	DSSO	MS2_MS3	Intra	3	151.29	1	4	151.29	612.309	1834.91	7809	28.341	-1.03202	FALSE	45.23	RSC8-RSC8	IHEIEKR	6	RSC8	99	AYKDTR	3	RSC8	119
IHEIEKR-AYKDTR	DSSO	MS2_MS3	Intra	3	151.29	1	4	151.29	612.309	1834.91	7884	28.5408	-1.61509	FALSE	54.03	RSC8-RSC8	IHEIEKR	6	RSC8	99	AYKDTR	3	RSC8	119
SDSGTPADSGKTTWTLR-FVIKGIQPR	DSSO	MS2_MS3	Inter	4	151.03	1	3	151.03	749.38	2994.5	16979	61.995	-1.35438	FALSE	54.03	RSC6-RSC9	SDSGTPADSGKTTWTLR	11	RSC6	98	FVIKGIQPR	4	RSC9	470
SDSGTPADSGKTTWTLR-FVIKGIQPR	DSSO	MS2_MS3	Inter	4	150.93	1	3	150.93	749.381	2994.5	19619	62.338	-0.82521	FALSE	54.03	RSC6-RSC9	SDSGTPADSGKTTWTLR	11	RSC6	98	FVIKGIQPR	4	RSC9	470
FKALGIADGER-LKPPAPK	DSSO	MS2_MS3	Intra	3	150.66	0	4	150.66	695.379	2084.12	14113	47.5304	-0.68747	FALSE	61.04	RSC9-RSC9	FKALGIADGER	2	RSC9	477	LKPPAPK	2	RSC9	368
SPIFEVLSDDAKK-VGKQR	DSSO	MS2_MS3	Intra	3	150.51	0	3	99.23	731.712	2193.12	17028	52.5412	-0.50117	FALSE	45.23	ARP9-ARP9	SPIFEVLSDDAKK	12	ARP9	227	VGKQR	3	ARP9	296
QGKDNLR-FVIKGIQPR	DSSO	MS2_MS3	Inter	4	150.4	0	4	114.52	512.029	2045.09	13910	46.9859	-1.00848	FALSE	61.04	RSC6-RSC9	QGKDNLR	3	RSC6	213	FVIKGIQPR	4	RSC9	470
TKGNVIEGK-EFGAKIIR	DSSO	MS2_MS3	Intra	3	150.26	1	4	150.26	679.366	2036.08	14875	46.8656	-1.32472	FALSE	49.07	RSC7-RSC7	TKGNVIEGK	2	RSC7	252	EFGAKIIR	5	RSC7	232
IHEIEKR-AYKDTR	DSSO	MS2_MS3	Intra	3	150.17	1	4	150.17	612.309	1834.91	7952	28.7229	-1.79552	FALSE	49.07	RSC8-RSC8	IHEIEKR	6	RSC8	99	AYKDTR	3	RSC8	119
IHEIEKR-AYKDTR	DSSO	MS2_MS3	Intra	3	150.17	1	4	150.17	612.309	1834.91	7474	27.1846	-1.21915	FALSE	42.1	RSC8-RSC8	IHEIEKR	6	RSC8	99	AYKDTR	3	RSC8	119
IGIALTQTNNIKSR-WFTTNKK	DSSO	MS2_MS3	Inter	3	150.16	0	4	132.04	870.796	2610.37	16311	54.8339	0.69459	FALSE	73.05	RSC58-RSC2	IGIALTQTNNIKSR	12	RSC58	149	WFTTNKK	6	RSC2	823
KPLININPYTR-ESEPGTDTNNDEDYEATDMDIDNPKDADFPDLIR	DSSO	MS2_MS3	Intra	4	150.06	1	4	131.24	1336.6	5343.38	27698	82.5269	-1.04057	FALSE	61.04	RSC2-RSC2	KPLININPYTR	1	RSC2	223	ESEPGTDTNNDEDYEATDMDIDNPKDADFPDLIR	25	RSC2	213
TDLHSQTKR-SGREEMFPWKK	DSSO	MS2_MS3	Intra	4	149.87	0	4	133.94	660.069	2637.26	12029	41.8501	-0.68912	FALSE	61.04	RSC2-RSC2	TDLHSQTKR	8	RSC2	772	SGREEMFPWKK	10	RSC2	783
LIAKPETVQSEVK-SLLTEDYLLNPNNFKK	DSSO	MS2_MS3	Intra	4	147.72	1	4	113.24	877.713	3507.83	24398	71.5325	-0.90082	FALSE	61.04	RSC4-RSC4	LIAKPETVQSEVK	4	RSC4	390	SLLTEDYLLNPNNFKK	15	RSC4	385
ILFDKIDKER-FKASGHR	DSSO	MS2_MS3	Intra	5	147.41	1	4	147.41	448.036	2236.15	14369	45.5874	-0.7225	FALSE	54.03	STH1-STH1	ILFDKIDKER	5	STH1	997	FKASGHR	2	STH1	804
MSLEEMKK-MLDALKNER	DSSO	MS2_MS3	Intra	4	147.36	1	4	147.36	561.271	2242.06	18066	55.1865	-1.23113	FALSE	61.04	HTL1-HTL1	MSLEEMKK	7	HTL1	66	MLDALKNER	6	HTL1	73
SDSGTPADSGKTTWTLR-FVIKGIQPR	DSSO	MS2_MS3	Inter	4	147.36	1	3	147.36	749.38	2994.5	20796	62.3082	-0.33337	FALSE	54.03	RSC6-RSC9	SDSGTPADSGKTTWTLR	11	RSC6	98	FVIKGIQPR	4	RSC9	470
AKSLGLESK-FSNATKTALGDPDTEIR	DSSO	MS2_MS3	Intra	4	147.24	1	4	96.18	732.119	2925.45	17045	53.8216	-0.64561	FALSE	61.04	STH1-STH1	AKSLGLESK	2	STH1	170	FSNATKTALGDPDTEIR	6	STH1	183
KNVYDSAQDFNALQDESR-VLKPTTEER	DSSO	MS2_MS3	Inter	4	147.16	1	4	147.16	833.146	3329.56	18116	55.3159	0.00236	FALSE	54.03	RSC8-RSC58	KNVYDSAQDFNALQDESR	1	RSC8	232	VLKPTTEER	3	RSC58	440
INQALLGASSPKNLDDKVK-LVDATEKK	DSSO	MS2_MS3	Intra	5	147.08	1	4	45.78	615.131	3071.63	13362	46.8748	-0.16723	FALSE	45.23	RSC4-RSC4	INQALLGASSPKNLDDKVK	12	RSC4	201	LVDATEKK	7	RSC4	188
IIKELSIR-STMLQVSEKDLFELER	DSSO	MS2_MS3	Intra	4	147.06	1	4	78.69	764.153	3053.59	25165	77.9486	-1.46674	FALSE	61.04	ARP7-ARP7	IIKELSIR	3	ARP7	410	STMLQVSEKDLFELER	9	ARP7	241
KPLININPYTR-LWKTPDGK	DSSO	MS2_MS3	Intra	4	146.89	1	4	128.55	608.327	2430.29	18312	60.1353	-0.14418	FALSE	61.04	RSC2-RSC2	KPLININPYTR	1	RSC2	223	LWKTPDGK	3	RSC2	437
YNVIKSMQK-FIKNR	DSSO	MS2_MS3	Inter	3	146.68	1	4	146.68	649.006	1945	11674	42.286	0.08607	FALSE	45.23	RSC4-RSC58	YNVIKSMQK	5	RSC4	428	FIKNR	3	RSC58	56
VGKQR-SPIFEVLSDDAKK	DSSO	MS2_MS3	Intra	3	146.66	0	3	116.16	731.713	2193.12	16032	52.7597	0.56416	FALSE	45.23	ARP9-ARP9	VGKQR	3	ARP9	296	SPIFEVLSDDAKK	12	ARP9	227
TKGNVIEGK-EFGAKIIR	DSSO	MS2_MS3	Intra	3	146.48	1	4	146.48	679.367	2036.09	13942	47.0616	-0.89469	FALSE	49.07	RSC7-RSC7	TKGNVIEGK	2	RSC7	252	EFGAKIIR	5	RSC7	232
QGKDNLR-SDSGTPADSGKTTWTLR	DSSO	MS2_MS3	Intra	4	146.09	1	4	122.08	692.579	2767.29	13628	46.245	-1.54814	FALSE	54.03	RSC6-RSC6	QGKDNLR	3	RSC6	213	SDSGTPADSGKTTWTLR	11	RSC6	98
NQNDPQKPIVGQIFR-LFYKNEVMK	DSSO	MS2_MS3	Intra	4	145.92	1	4	124.97	771.391	3082.54	22013	67.2124	0.09813	FALSE	45.23	RSC2-RSC2	NQNDPQKPIVGQIFR	7	RSC2	426	LFYKNEVMK	4	RSC2	466
AKSLGLESK-FSNATKTALGDPDTEIR	DSSO	MS2_MS3	Intra	4	145.92	1	4	120.72	732.118	2925.45	17429	53.5252	-1.71809	FALSE	61.04	STH1-STH1	AKSLGLESK	2	STH1	170	FSNATKTALGDPDTEIR	6	STH1	183
FKALGIADGER-LKPPAPK	DSSO	MS2_MS3	Intra	4	145.89	1	4	145.89	521.786	2084.12	13525	47.3207	-0.32206	FALSE	54.03	RSC9-RSC9	FKALGIADGER	2	RSC9	477	LKPPAPK	2	RSC9	368
EVVGSTLNGKGGDSR-QEVEGGDGAEPQVKK	DSSO	MS2_MS3	Intra	4	145.7	1	4	124.89	801.634	3203.51	11818	39.5204	0.69375	FALSE	54.03	RSC8-RSC8	EVVGSTLNGKGGDSR	10	RSC8	375	QEVEGGDGAEPQVKK	14	RSC8	221
SKANEESAADNLDHK-QQLLEKR	DSSO	MS2_MS3	Inter	5	145.39	1	4	145.39	540.864	2700.29	9638	36.687	-1.85445	FALSE	54.03	RSC9-STH1	SKANEESAADNLDHK	2	RSC9	274	QQLLEKR	6	STH1	315
MSLEEMKK-MLDALKNER	DSSO	MS2_MS3	Intra	4	145.13	1	4	145.13	561.27	2242.06	16441	55.1801	-0.13304	FALSE	61.04	HTL1-HTL1	MSLEEMKK	7	HTL1	66	MLDALKNER	6	HTL1	73
FLNDSKEITPAR-LKPPAPK	DSSO	MS2_MS3	Intra	4	144.92	0	4	144.92	575.309	2298.21	12482	44.4817	-0.80435	FALSE	61.04	RSC9-RSC9	FLNDSKEITPAR	6	RSC9	504	LKPPAPK	2	RSC9	368
VSKVPINNVR-EVILAKK	DSSO	MS2_MS3	Intra	3	144.79	0	4	144.79	695.07	2083.2	13289	45.3188	-0.67717	FALSE	61.04	RSC58-RSC58	VSKVPINNVR	3	RSC58	467	EVILAKK	6	RSC58	463
KEFPVNLTIK-IKALVELK	DSSO	MS2_MS3	Inter	3	144.55	0	4	35.78	753.772	2259.3	20884	66.8259	-0.06594	FALSE	45.23	RSC8-STH1	KEFPVNLTIK	1	RSC8	222	IKALVELK	2	STH1	240
SADEKILFDK-IDKER	DSSO	MS2_MS3	Intra	3	144.43	1	4	144.43	661.663	1982.97	14143	44.9994	1.37909	FALSE	42.1	STH1-STH1	SADEKILFDK	5	STH1	992	IDKER	3	STH1	1000
NQEDEKNLQR-VSYYGNPTSKESWR	DSSO	MS2_MS3	Intra	4	144.17	1	4	135.37	776.856	3104.4	14903	46.9386	-0.03143	FALSE	61.04	RTT102-RTT102	NQEDEKNLQR	6	RTT102	71	VSYYGNPTSKESWR	10	RTT102	22
KEFPVNLTIK-EVVGSTLNGKGGDSR	DSSO	MS2_MS3	Intra	4	144.14	1	4	57.68	706.117	2821.45	18884	58.7943	-0.16612	FALSE	45.23	RSC8-RSC8	KEFPVNLTIK	1	RSC8	222	EVVGSTLNGKGGDSR	10	RSC8	375
IIKELSIR-STMLQVSEKDLFELER	DSSO	MS2_MS3	Intra	4	143.89	1	4	63.99	764.154	3053.59	26110	78.275	-1.85773	FALSE	61.04	ARP7-ARP7	IIKELSIR	3	ARP7	410	STMLQVSEKDLFELER	9	ARP7	241
ANNEEAAIVVDGKLQR-LPKMNVR	DSSO	MS2_MS3	Intra	4	143.88	1	4	133.71	686.107	2741.41	18256	55.6963	-1.72649	FALSE	61.04	SCC2-SCC2	ANNEEAAIVVDGKLQR	13	SCC2	1060	LPKMNVR	3	SCC2	1004
SLGLESKFSNATK-EVVGSTLNGKGGDSR	DSSO	MS2_MS3	Inter	4	143.76	1	4	102.81	754.374	3014.47	17559	55.224	-0.89471	FALSE	37.17	STH1-RSC8	SLGLESKFSNATK	7	STH1	177	EVVGSTLNGKGGDSR	10	RSC8	375
EKAEEVAR-TSVKR	DSSO	MS2_MS3	Intra	3	143.73	0	3	132.25	560.286	1678.84	6357	24.2158	-0.00248	FALSE	54.03	RSC2-RSC2	EKAEEVAR	2	RSC2	152	TSVKR	4	RSC2	187
LENNGNSVKK-WFTTNKK	DSSO	MS2_MS3	Inter	4	143.73	1	4	143.73	546.775	2184.08	9032	34.986	-0.63339	FALSE	61.04	RSC8-RSC2	LENNGNSVKK	9	RSC8	312	WFTTNKK	6	RSC2	823
STMLQVSEKDLFELER-IIKELSIR	DSSO	MS2_MS3	Intra	4	143.69	1	4	143.69	764.153	3053.59	26732	77.763	-0.95315	FALSE	61.04	ARP7-ARP7	STMLQVSEKDLFELER	9	ARP7	241	IIKELSIR	3	ARP7	410
IGYMDLYEKNEK-EITKLALQLNSSAQK	DSSO	MS2_MS3	Inter	4	143.37	1	4	135.72	826.667	3303.65	21712	68.9202	-0.99908	FALSE	61.04	RSC58-RSC6	IGYMDLYEKNEK	9	RSC58	322	EITKLALQLNSSAQK	4	RSC6	404
KSIDK-DQDIYETKLDTLR	DSSO	MS2_MS3	Intra	3	143.18	0	4	143.18	786.388	2357.15	18807	57.1368	-0.13232	FALSE	61.04	STH1-STH1	KSIDK	1	STH1	102	DQDIYETKLDTLR	8	STH1	96
IHEIEKR-AYKDTR	DSSO	MS2_MS3	Intra	3	143.11	1	4	143.11	612.308	1834.91	7543	27.3631	-1.15019	FALSE	54.03	RSC8-RSC8	IHEIEKR	6	RSC8	99	AYKDTR	3	RSC8	119
IHEIEKR-AYKDTR	DSSO	MS2_MS3	Intra	3	143.11	1	4	143.11	612.309	1834.91	7517	27.5761	-0.30625	FALSE	42.1	RSC8-RSC8	IHEIEKR	6	RSC8	99	AYKDTR	3	RSC8	119
IHEIEKR-AYKDTR	DSSO	MS2_MS3	Intra	3	143.11	0	4	143.11	612.304	1834.9	8330	29.7434	-0.41296	FALSE	49.07	RSC8-RSC8	IHEIEKR	6	RSC8	99	AYKDTR	3	RSC8	119
ADAKAQGLR-IDKER	DSSO	MS2_MS3	Intra	3	143.01	0	4	118.82	582.965	1746.88	7814	28.0806	-2.69479	FALSE	54.03	STH1-STH1	ADAKAQGLR	4	STH1	1011	IDKER	3	STH1	1000
ILEQIKDGGLGPELENR-EQIITVDNELKK	DSSO	MS2_MS3	Intra	4	142.35	1	3	142.35	867.704	3467.79	19653	69.3707	-0.10932	FALSE	61.04	SCC2-SCC2	ILEQIKDGGLGPELENR	6	SCC2	662	EQIITVDNELKK	11	SCC2	655
IIKELSIR-STMLQVSEKDLFELER	DSSO	MS2_MS3	Intra	4	142.19	1	4	67.99	764.154	3053.59	26805	77.9593	-1.70597	FALSE	61.04	ARP7-ARP7	IIKELSIR	3	ARP7	410	STMLQVSEKDLFELER	9	ARP7	241
EVEKDLPDKVEK-IGQKNEVR	DSSO	MS2_MS3	Intra	4	142.08	0	4	72.76	633.077	2529.29	10096	36.5357	-0.69634	FALSE	73.05	STH1-STH1	EVEKDLPDKVEK	9	STH1	709	IGQKNEVR	4	STH1	907
TDLHSQTKR-TKGEILWFR	DSSO	MS2_MS3	Intra	4	142	0	3	126.07	598.807	2392.2	14535	50.0614	-1.76233	FALSE	61.04	RSC2-RSC2	TDLHSQTKR	8	RSC2	772	TKGEILWFR	2	RSC2	786
SADEKILFDK-IDKER	DSSO	MS2_MS3	Intra	3	141.91	0	4	141.91	661.663	1982.97	13898	45.2684	-0.43346	FALSE	45.23	STH1-STH1	SADEKILFDK	5	STH1	992	IDKER	3	STH1	1000
NQEDEKNLQR-VSYYGNPTSKESWR	DSSO	MS2_MS3	Intra	4	141.89	0	4	119.67	776.856	3104.4	14576	47.1363	-0.63335	FALSE	61.04	RTT102-RTT102	NQEDEKNLQR	6	RTT102	71	VSYYGNPTSKESWR	10	RTT102	22
LGTILILEEYTKDAK-EQIITVDNELKK	DSSO	MS2_MS3	Intra	4	141.88	1	4	141.88	824.191	3293.74	26139	76.1898	-0.96329	FALSE	61.04	SCC2-SCC2	LGTILILEEYTKDAK	12	SCC2	641	EQIITVDNELKK	11	SCC2	655
VKNVK-NSDLEFNTFWDEKGNEIKVGK	DSSO	MS2_MS3	Intra	4	141.55	0	4	56.85	804.398	3214.57	18178	58.4841	-1.22183	FALSE	54.03	ARP9-ARP9	VKNVK	2	ARP9	272	NSDLEFNTFWDEKGNEIKVGK	18	ARP9	293
LWKTPDGK-TQVKR	DSSO	MS2_MS3	Intra	4	141.52	1	4	141.52	433.981	1732.9	9397	32.3972	-0.47154	FALSE	73.05	RSC2-RSC2	LWKTPDGK	3	RSC2	437	TQVKR	4	RSC2	266
NVLLKFPVSELNR-NSDNNNVTDYSQSAKNK	DSSO	MS2_MS3	Intra	4	141.37	1	4	118.97	896.938	3584.73	21346	63.727	-1.45106	FALSE	61.04	RSC30-RSC30	NVLLKFPVSELNR	5	RSC30	826	NSDNNNVTDYSQSAKNK	15	RSC30	819
SNLDKRPHELPNTNFK-IGIALTQTNNIKSR	DSSO	MS2_MS3	Intra	5	141.09	0	4	110.19	719.979	3595.87	15006	51.3216	-1.10314	FALSE	61.04	RSC58-RSC58	SNLDKRPHELPNTNFK	5	RSC58	216	IGIALTQTNNIKSR	12	RSC58	149
NQEDEKNLQR-YKTWLR	DSSO	MS2_MS3	Intra	4	141.08	1	4	114.46	575.03	2297.1	10601	43.3799	-0.44247	FALSE	61.04	RTT102-RTT102	NQEDEKNLQR	6	RTT102	71	YKTWLR	2	RTT102	61
AKSLGLESK-FSNATKTALGDPDTEIR	DSSO	MS2_MS3	Intra	4	141.02	1	4	103.42	732.119	2925.45	16329	53.5364	-1.31183	FALSE	61.04	STH1-STH1	AKSLGLESK	2	STH1	170	FSNATKTALGDPDTEIR	6	STH1	183
EVILAKK-SIDKGFQYDEDLLNK	DSSO	MS2_MS3	Inter	3	140.98	1	4	133.7	914.802	2742.39	19396	62.944	-0.23321	FALSE	61.04	RSC58-STH1	EVILAKK	6	RSC58	463	SIDKGFQYDEDLLNK	4	STH1	106
KPLININPYTR-KPLRDNR	DSSO	MS2_MS3	Intra	4	140.84	0	4	113.78	596.828	2384.29	13399	46.9635	-0.23805	FALSE	61.04	RSC2-RSC2	KPLININPYTR	1	RSC2	223	KPLRDNR	1	RSC2	234
LLELQEITGKK-EIDFLKNK	DSSO	MS2_MS3	Inter	3	140.78	1	4	140.78	812.442	2435.31	21674	68.8359	-0.4699	FALSE	49.07	RSC3-RSC30	LLELQEITGKK	10	RSC3	198	EIDFLKNK	6	RSC30	217
NQNDPQKPIVGQIFR-LFYKNEVMK	DSSO	MS2_MS3	Intra	4	140.1	1	4	111.16	771.393	3082.55	22096	67.4351	-0.49898	FALSE	61.04	RSC2-RSC2	NQNDPQKPIVGQIFR	7	RSC2	426	LFYKNEVMK	4	RSC2	466
IIKELSIR-STMLQVSEKDLFELER	DSSO	MS2_MS3	Intra	4	140.09	1	4	69.34	764.154	3053.59	25252	78.1837	-1.67204	FALSE	61.04	ARP7-ARP7	IIKELSIR	3	ARP7	410	STMLQVSEKDLFELER	9	ARP7	241
IIKELSIR-STMLQVSEKDLFELER	DSSO	MS2_MS3	Intra	4	140.09	1	4	59.63	764.154	3053.59	25927	77.79	-0.95554	FALSE	61.04	ARP7-ARP7	IIKELSIR	3	ARP7	410	STMLQVSEKDLFELER	9	ARP7	241
ESEKMLNDR-LKYVK	DSSO	MS2_MS3	Intra	3	140.05	0	4	140.05	643.654	1928.95	11429	37.7608	-0.69061	FALSE	61.04	RSC8-RSC8	ESEKMLNDR	4	RSC8	467	LKYVK	2	RSC8	460
DQDIYETKLDTLR-KSIDK	DSSO	MS2_MS3	Intra	4	139.7	0	4	107.73	590.043	2357.15	18836	57.2154	-1.70353	FALSE	49.07	STH1-STH1	DQDIYETKLDTLR	8	STH1	96	KSIDK	1	STH1	102
ILFDKIDKER-ADAKAQGLR	DSSO	MS2_MS3	Intra	4	139.54	1	4	139.54	591.565	2363.24	15083	47.4223	-0.52103	FALSE	61.04	STH1-STH1	ILFDKIDKER	8	STH1	1000	ADAKAQGLR	4	STH1	1011
TDLHSQTKR-SGREEMFPWKK	DSSO	MS2_MS3	Intra	4	139.5	0	4	133.47	660.069	2637.26	11405	41.5565	-0.20626	FALSE	61.04	RSC2-RSC2	TDLHSQTKR	8	RSC2	772	SGREEMFPWKK	10	RSC2	783
STMLQVSEKDLFELER-IIKELSIR	DSSO	MS2_MS3	Intra	4	139.49	1	4	139.49	764.154	3053.59	22628	77.6368	0.22764	FALSE	61.04	ARP7-ARP7	STMLQVSEKDLFELER	9	ARP7	241	IIKELSIR	3	ARP7	410
LENNGNSVKK-IKALVELK	DSSO	MS2_MS3	Inter	4	139.43	1	4	139.43	544.052	2173.19	13181	42.4533	-1.61023	FALSE	61.04	RSC8-STH1	LENNGNSVKK	9	RSC8	312	IKALVELK	2	STH1	240
FLNDSKEITPAR-LKPPAPK	DSSO	MS2_MS3	Intra	4	139.09	0	4	139.09	575.31	2298.22	13028	44.5981	-1.0673	FALSE	61.04	RSC9-RSC9	FLNDSKEITPAR	6	RSC9	504	LKPPAPK	2	RSC9	368
TKDHPPNK-YVKESEK	DSSO	MS2_MS3	Inter	3	138.78	0	4	114.98	659.319	1975.94	5099	20.7317	0.04224	FALSE	54.03	RSC6-RSC8	TKDHPPNK	2	RSC6	65	YVKESEK	3	RSC8	463
IHEIEKR-AYKDTR	DSSO	MS2_MS3	Intra	3	138.55	1	4	138.55	612.309	1834.91	8086	29.0912	-1.42538	FALSE	49.07	RSC8-RSC8	IHEIEKR	6	RSC8	99	AYKDTR	3	RSC8	119
QKLINNVASQAHHNIPYLR-LQQQQHQYQQQKR	DSSO	MS2_MS3	Inter	5	138.37	0	4	111.61	823.625	4114.1	14466	49.8724	-0.41114	FALSE	73.05	STH1-RSC2	QKLINNVASQAHHNIPYLR	2	STH1	260	LQQQQHQYQQQKR	12	RSC2	713
QKLINNVASQAHHNIPYLR-LQQQQHQYQQQKR	DSSO	MS2_MS3	Inter	7	138.35	0	3	115.96	588.591	4114.1	13115	51.0408	0.036	FALSE	73.05	STH1-RSC2	QKLINNVASQAHHNIPYLR	2	STH1	260	LQQQQHQYQQQKR	12	RSC2	713
TKGEILWFR-SGREEMFPWKK	DSSO	MS2_MS3	Intra	4	138.26	0	4	114.97	676.087	2701.33	21873	69.3172	0.65486	FALSE	61.04	RSC2-RSC2	TKGEILWFR	2	RSC2	786	SGREEMFPWKK	10	RSC2	783
KPLININPYTR-VGSPGAGGPLTVQGLKQHQLQR	DSSO	MS2_MS3	Intra	5	138.23	0	4	124.08	743.605	3714	19495	63.2184	1.04988	FALSE	73.05	RSC2-RSC2	KPLININPYTR	1	RSC2	223	VGSPGAGGPLTVQGLKQHQLQR	16	RSC2	695
LSLSKQILDLNK-SLEELNVSKK	DSSO	MS2_MS3	Intra	3	138.2	1	4	115.07	892.492	2675.46	22373	66.3621	-1.69981	FALSE	61.04	RSC8-RSC8	LSLSKQILDLNK	5	RSC8	477	SLEELNVSKK	9	RSC8	493
MSLEEMKK-MLDALKNER	DSSO	MS2_MS3	Intra	4	138.1	0	4	138.1	561.27	2242.06	14587	55.26	-0.0263	FALSE	61.04	HTL1-HTL1	MSLEEMKK	7	HTL1	66	MLDALKNER	6	HTL1	73
FKALGIADGER-LKPPAPK	DSSO	MS2_MS3	Intra	4	137.98	1	4	137.98	521.786	2084.12	15053	47.3429	-1.72325	FALSE	54.03	RSC9-RSC9	FKALGIADGER	2	RSC9	477	LKPPAPK	2	RSC9	368
MLDALKNER-MSLEEMKK	DSSO	MS2_MS3	Intra	4	137.95	1	4	137.95	561.27	2242.06	18138	55.3748	-1.06795	FALSE	61.04	HTL1-HTL1	MLDALKNER	6	HTL1	73	MSLEEMKK	7	HTL1	66
SLEELNVSKK-QILDLNKSLEELNVSK	DSSO	MS2_MS3	Intra	4	137.89	1	4	97.73	787.418	3146.65	22791	71.7601	-0.51712	FALSE	45.23	RSC8-RSC8	SLEELNVSKK	9	RSC8	493	QILDLNKSLEELNVSK	7	RSC8	484
EVVGSTLNGKGGDSR-SLGLESKFSNATK	DSSO	MS2_MS3	Inter	3	137.89	1	4	121	1005.5	3014.47	16361	54.9619	-0.31204	FALSE	45.23	RSC8-STH1	EVVGSTLNGKGGDSR	10	RSC8	375	SLGLESKFSNATK	7	STH1	177
KLIEMDSR-YIEESQAIIQELVKLTMEK	DSSO	MS2_MS3	Inter	4	137.62	1	4	122.72	854.188	3413.73	31886	95.2807	-1.09978	FALSE	54.03	RSC6-RSC8	KLIEMDSR	1	RSC6	35	YIEESQAIIQELVKLTMEK	14	RSC8	434
VKNVK-GNEIKVGK	DSSO	MS2_MS3	Intra	3	137.44	0	4	46.73	530.296	1588.87	6836	25.4877	-0.6097	FALSE	45.23	ARP9-ARP9	VKNVK	2	ARP9	272	GNEIKVGK	5	ARP9	293
VGKEGEEVGEGDSIAK-SKFGGDFLDFQVHER	DSSO	MS2_MS3	Inter	5	137.4	1	4	137.4	709.333	3542.64	20962	62.7343	-1.62465	FALSE	61.04	RSC8-ARP7	VGKEGEEVGEGDSIAK	3	RSC8	533	SKFGGDFLDFQVHER	2	ARP7	183
IHEIEKR-AYKDTR	DSSO	MS2_MS3	Intra	3	137.18	1	4	137.18	612.309	1834.91	7734	28.1339	-0.92524	FALSE	42.1	RSC8-RSC8	IHEIEKR	6	RSC8	99	AYKDTR	3	RSC8	119
STMLQVSEKDLFELER-IIKELSIR	DSSO	MS2_MS3	Intra	3	136.99	1	4	136.99	1018.53	3053.59	25347	77.5413	-0.08132	FALSE	54.03	ARP7-ARP7	STMLQVSEKDLFELER	9	ARP7	241	IIKELSIR	3	ARP7	410
ILFDKIDKER-FKASGHR	DSSO	MS2_MS3	Intra	5	136.84	1	4	136.84	448.037	2236.15	14284	45.3718	-0.40031	FALSE	54.03	STH1-STH1	ILFDKIDKER	5	STH1	997	FKASGHR	2	STH1	804
MLDALKNER-MSLEEMKK	DSSO	MS2_MS3	Intra	4	136.63	0	4	136.63	561.27	2242.06	16533	55.4279	-0.75186	FALSE	61.04	HTL1-HTL1	MLDALKNER	6	HTL1	73	MSLEEMKK	7	HTL1	66
LIAKPETVQSEVK-SLLTEDYLLNPNNFKK	DSSO	MS2_MS3	Intra	4	136.61	1	4	69.47	877.713	3507.83	20423	71.5512	-0.40539	FALSE	61.04	RSC4-RSC4	LIAKPETVQSEVK	4	RSC4	390	SLLTEDYLLNPNNFKK	15	RSC4	385
IHEIEKR-AYKDTR	DSSO	MS2_MS3	Intra	3	136.33	0	4	136.33	612.309	1834.91	6567	27.3645	-0.29829	FALSE	54.03	RSC8-RSC8	IHEIEKR	6	RSC8	99	AYKDTR	3	RSC8	119
LVDATEKK-NLDDKVK	DSSO	MS2_MS3	Intra	3	136.27	1	4	120.79	631.328	1891.97	10738	36.5787	-1.58906	FALSE	39.46	RSC4-RSC4	LVDATEKK	7	RSC4	188	NLDDKVK	5	RSC4	206
NEDKLVLTTINKR-YNVIKSMQK	DSSO	MS2_MS3	Inter	4	136.04	0	4	110.46	703.625	2811.48	16638	54.354	-0.01867	FALSE	49.07	RSC58-RSC4	NEDKLVLTTINKR	4	RSC58	70	YNVIKSMQK	5	RSC4	428
EVVGSTLNGKGGDSR-SLGLESKFSNATK	DSSO	MS2_MS3	Inter	3	135.88	1	4	112.98	1005.5	3014.48	16877	55.0034	-1.28528	FALSE	45.23	RSC8-STH1	EVVGSTLNGKGGDSR	10	RSC8	375	SLGLESKFSNATK	7	STH1	177
IHEIEKR-AYKDTR	DSSO	MS2_MS3	Intra	3	135.84	1	4	135.84	612.308	1834.91	6659	26.8449	-1.20304	FALSE	54.03	RSC8-RSC8	IHEIEKR	6	RSC8	99	AYKDTR	3	RSC8	119
IHEIEKR-AYKDTR	DSSO	MS2_MS3	Intra	3	135.83	0	4	135.83	612.308	1834.91	6795	27.2065	-1.22576	FALSE	54.03	RSC8-RSC8	IHEIEKR	6	RSC8	99	AYKDTR	3	RSC8	119
IGYMDLYEKNEK-EITKLALQLNSSAQK	DSSO	MS2_MS3	Inter	4	135.76	1	4	123.57	826.668	3303.65	22147	69.002	-0.81226	FALSE	45.23	RSC58-RSC6	IGYMDLYEKNEK	9	RSC58	322	EITKLALQLNSSAQK	4	RSC6	404
SDSGTPADSGKTTWTLR-FVIKGIQPR	DSSO	MS2_MS3	Inter	4	135.61	1	4	135.61	749.381	2994.5	20247	62.4516	-0.01562	FALSE	54.03	RSC6-RSC9	SDSGTPADSGKTTWTLR	11	RSC6	98	FVIKGIQPR	4	RSC9	470
KINQALLGASSPK-NLDDKVK	DSSO	MS2_MS3	Intra	3	135.44	0	4	135.44	772.415	2315.23	13486	47.21	-0.94275	FALSE	73.05	RSC4-RSC4	KINQALLGASSPK	1	RSC4	189	NLDDKVK	5	RSC4	206
NQEDEKNLQR-YKTWLR	DSSO	MS2_MS3	Intra	4	135.27	0	4	111.59	575.03	2297.1	13572	44.3659	-0.04051	FALSE	61.04	RTT102-RTT102	NQEDEKNLQR	6	RTT102	71	YKTWLR	2	RTT102	61
LLELQEITGKK-EIDFLKNK	DSSO	MS2_MS3	Inter	3	134.98	0	4	134.98	812.444	2435.32	23366	68.8704	-1.77499	FALSE	61.04	RSC3-RSC30	LLELQEITGKK	10	RSC3	198	EIDFLKNK	6	RSC30	217
VSDKSR-EISEKYIEESQAIIQELVK	DSSO	MS2_MS3	Intra	3	134.85	0	4	134.85	1033.19	3097.56	30276	87.078	-0.92001	FALSE	54.03	RSC8-RSC8	VSDKSR	4	RSC8	413	EISEKYIEESQAIIQELVK	5	RSC8	420
EFGAKIIR-GNVIEGKLAGDPIDK	DSSO	MS2_MS3	Intra	3	134.81	1	4	134.81	872.796	2616.37	21245	63.4703	-0.95589	FALSE	61.04	RSC7-RSC7	EFGAKIIR	5	RSC7	232	GNVIEGKLAGDPIDK	7	RSC7	259
ADAKAQGLR-TAKQR	DSSO	MS2_MS3	Intra	3	134.66	1	4	98.44	563.961	1689.87	5807	22.6243	-1.16896	FALSE	54.03	STH1-STH1	ADAKAQGLR	4	STH1	1011	TAKQR	3	STH1	375
KLIEMDSR-YIEESQAIIQELVKLTMEK	DSSO	MS2_MS3	Inter	4	134.51	1	4	117.52	854.188	3413.73	33288	95.0465	0.94423	FALSE	54.03	RSC6-RSC8	KLIEMDSR	1	RSC6	35	YIEESQAIIQELVKLTMEK	14	RSC8	434
KPLININPYTR-KPLRDNR	DSSO	MS2_MS3	Intra	4	134.35	0	4	125.35	596.826	2384.28	14139	47.6011	-1.90337	FALSE	61.04	RSC2-RSC2	KPLININPYTR	1	RSC2	223	KPLRDNR	1	RSC2	234
HNALFVGAGTEGATKGGIK-GLNNKIMQLR	DSSO	MS2_MS3	Intra	4	134.33	1	4	114.92	793.665	3171.64	18154	59.7363	-0.82275	FALSE	61.04	STH1-STH1	HNALFVGAGTEGATKGGIK	15	STH1	746	GLNNKIMQLR	5	STH1	755
EVVGSTLNGKGGDSR-AKSLGLESK	DSSO	MS2_MS3	Inter	3	134.25	0	4	107.62	855.765	2565.28	12591	43.4001	0.18302	FALSE	49.07	RSC8-STH1	EVVGSTLNGKGGDSR	10	RSC8	375	AKSLGLESK	2	STH1	170
LNKTTVLENNDGKR-LTVKIK	DSSO	MS2_MS3	Intra	4	134.14	0	4	134.14	615.844	2460.35	12316	42.6646	-0.97194	FALSE	61.04	STH1-STH1	LNKTTVLENNDGKR	3	STH1	1212	LTVKIK	4	STH1	1207
IGIALTQTNNIKSR-WFTTNKK	DSSO	MS2_MS3	Inter	4	134.04	1	4	111.67	653.349	2610.37	14450	54.8584	0.21653	FALSE	73.05	RSC58-RSC2	IGIALTQTNNIKSR	12	RSC58	149	WFTTNKK	6	RSC2	823
LVDATEKK-NLDDKVK	DSSO	MS2_MS3	Intra	4	133.58	1	4	93.45	473.748	1891.97	10750	36.6114	-1.01365	FALSE	54.03	RSC4-RSC4	LVDATEKK	7	RSC4	188	NLDDKVK	5	RSC4	206
FELSKPDR-NVMKVLK	DSSO	MS2_MS3	Intra	3	133.57	1	4	124.84	660.682	1980.03	15951	52.5332	-0.94502	FALSE	61.04	RSC2-RSC2	FELSKPDR	5	RSC2	385	NVMKVLK	4	RSC2	286
FKALGIADGER-LKPPAPK	DSSO	MS2_MS3	Intra	4	133.23	0	4	133.23	521.786	2084.12	15134	47.5656	-0.07733	FALSE	49.07	RSC9-RSC9	FKALGIADGER	2	RSC9	477	LKPPAPK	2	RSC9	368
FKALGIADGER-LKPPAPK	DSSO	MS2_MS3	Intra	3	133.23	0	4	133.23	695.378	2084.12	15065	47.3724	-0.12836	FALSE	37.17	RSC9-RSC9	FKALGIADGER	2	RSC9	477	LKPPAPK	2	RSC9	368
ADAKAQGLR-IDKER	DSSO	MS2_MS3	Intra	3	132.84	1	4	102.04	582.965	1746.88	7745	27.8953	-0.20415	FALSE	49.07	STH1-STH1	ADAKAQGLR	4	STH1	1011	IDKER	3	STH1	1000
KPLININPYTR-KPLRDNR	DSSO	MS2_MS3	Intra	4	132.37	0	4	118.5	596.826	2384.28	13683	47.7526	-1.01976	FALSE	61.04	RSC2-RSC2	KPLININPYTR	1	RSC2	223	KPLRDNR	1	RSC2	234
KPLININPYTR-FELSKPDR	DSSO	MS2_MS3	Intra	4	132.25	1	4	120.99	620.078	2477.29	19104	62.1988	0.4571	FALSE	61.04	RSC2-RSC2	KPLININPYTR	1	RSC2	223	FELSKPDR	5	RSC2	385
KPLININPYTR-KPLRDNR	DSSO	MS2_MS3	Intra	4	132.25	0	4	125.84	596.828	2384.29	14979	47.1413	-0.48429	FALSE	61.04	RSC2-RSC2	KPLININPYTR	1	RSC2	223	KPLRDNR	1	RSC2	234
KPLININPYTR-KPLRDNR	DSSO	MS2_MS3	Intra	4	132.25	0	4	124.44	596.827	2384.29	12326	48.6834	0.29809	FALSE	61.04	RSC2-RSC2	KPLININPYTR	1	RSC2	223	KPLRDNR	1	RSC2	234
KPLININPYTR-KPLRDNR	DSSO	MS2_MS3	Intra	4	132.25	0	4	122.1	596.827	2384.28	12385	48.8666	0.50372	FALSE	61.04	RSC2-RSC2	KPLININPYTR	1	RSC2	223	KPLRDNR	1	RSC2	234
NVLLKFPVSELNR-NSDNNNVTDYSQSAKNK	DSSO	MS2_MS3	Intra	4	131.79	1	4	113.4	896.939	3584.74	20126	63.7035	-0.11171	FALSE	61.04	RSC30-RSC30	NVLLKFPVSELNR	5	RSC30	826	NSDNNNVTDYSQSAKNK	15	RSC30	819
MKDLKYMR-FKASGHR	DSSO	MS2_MS3	Intra	4	131.71	0	4	59.1	511.754	2043.99	9869	37.3497	0.53987	FALSE	61.04	STH1-STH1	MKDLKYMR	5	STH1	833	FKASGHR	2	STH1	804
LENNGNSVKK-WFTTNKK	DSSO	MS2_MS3	Inter	3	131.37	1	4	131.37	728.696	2184.07	10230	34.6762	-0.64725	FALSE	49.07	RSC8-RSC2	LENNGNSVKK	9	RSC8	312	WFTTNKK	6	RSC2	823
IGYMDLYEKNEK-EITKLALQLNSSAQK	DSSO	MS2_MS3	Inter	4	131.27	1	4	108.88	826.669	3303.65	23434	69.0572	-0.96516	FALSE	61.04	RSC58-RSC6	IGYMDLYEKNEK	9	RSC58	322	EITKLALQLNSSAQK	4	RSC6	404
STMLQVSEKDLFELER-SLEELNVSKK	DSSO	MS2_MS3	Inter	4	131.18	1	4	131.18	807.906	3228.6	25653	74.8718	-1.68048	FALSE	49.07	ARP7-RSC8	STMLQVSEKDLFELER	9	ARP7	241	SLEELNVSKK	9	RSC8	493
IIKELSIR-STMLQVSEKDLFELER	DSSO	MS2_MS3	Intra	4	131.03	1	4	52.92	764.154	3053.59	25563	78.1168	-2.15766	FALSE	61.04	ARP7-ARP7	IIKELSIR	3	ARP7	410	STMLQVSEKDLFELER	9	ARP7	241
IIKELSIR-STMLQVSEKDLFELER	DSSO	MS2_MS3	Intra	4	131.03	1	4	71.88	764.154	3053.59	26184	78.4757	-1.56018	FALSE	61.04	ARP7-ARP7	IIKELSIR	3	ARP7	410	STMLQVSEKDLFELER	9	ARP7	241
NQEDEKNLQR-YKTWLR	DSSO	MS2_MS3	Intra	3	130.9	0	4	119.34	766.371	2297.1	13388	43.8581	-1.03162	FALSE	45.23	RTT102-RTT102	NQEDEKNLQR	6	RTT102	71	YKTWLR	2	RTT102	61
LAGDPIDKSAR-TKGNVIEGK	DSSO	MS2_MS3	Intra	4	130.79	0	3	130.79	562.043	2245.15	12526	41.4255	-0.91253	FALSE	73.05	RSC7-RSC7	LAGDPIDKSAR	8	RSC7	267	TKGNVIEGK	2	RSC7	252
VSDKSR-EISEKYIEESQAIIQELVK	DSSO	MS2_MS3	Intra	4	130.77	1	3	130.77	775.146	3097.56	28912	87.0767	-1.66238	FALSE	45.23	RSC8-RSC8	VSDKSR	4	RSC8	413	EISEKYIEESQAIIQELVK	5	RSC8	420
FVIKGIQPR-SDSGTPADSGKTTWTLR	DSSO	MS2_MS3	Inter	4	130.65	1	3	130.65	749.381	2994.5	20159	62.2064	1.13317	FALSE	54.03	RSC9-RSC6	FVIKGIQPR	4	RSC9	470	SDSGTPADSGKTTWTLR	11	RSC6	98
IHEIEKR-AYKDTR	DSSO	MS2_MS3	Intra	3	130.64	1	4	130.64	612.309	1834.91	6215	27.3416	-1.00215	FALSE	49.07	RSC8-RSC8	IHEIEKR	6	RSC8	99	AYKDTR	3	RSC8	119
IHEIEKR-AYKDTR	DSSO	MS2_MS3	Intra	3	130.64	0	3	130.64	612.308	1834.91	8407	29.9576	0.26732	FALSE	54.03	RSC8-RSC8	IHEIEKR	6	RSC8	99	AYKDTR	3	RSC8	119
EVVGSTLNGKGGDSR-TISIVTAEDKENTQEESTSQENGGAK	DSSO	MS2_MS3	Inter	4	130.47	1	4	110.89	1100.51	4399.04	29957	97.5635	-0.06209	FALSE	49.07	RSC8-STH1	EVVGSTLNGKGGDSR	10	RSC8	375	TISIVTAEDKENTQEESTSQENGGAK	10	STH1	1163
INQALLGASSPKNLDDKVK-LVDATEKK	DSSO	MS2_MS3	Intra	5	130.46	1	4	40.56	615.132	3071.63	14613	47.2403	-0.90243	FALSE	61.04	RSC4-RSC4	INQALLGASSPKNLDDKVK	12	RSC4	201	LVDATEKK	7	RSC4	188
TDLHSQTKR-LQQQQHQYQQQKR	DSSO	MS2_MS3	Intra	4	130.41	0	4	110.89	746.619	2983.46	6153	23.6397	-0.85029	FALSE	61.04	RSC2-RSC2	TDLHSQTKR	8	RSC2	772	LQQQQHQYQQQKR	12	RSC2	713
ESEKMLNDR-LKYVK	DSSO	MS2_MS3	Intra	3	130.41	0	3	130.41	643.655	1928.95	10079	37.9261	0.33541	FALSE	61.04	RSC8-RSC8	ESEKMLNDR	4	RSC8	467	LKYVK	2	RSC8	460
IGIALTQTNNIKSR-LENNGNSVKK	DSSO	MS2_MS3	Inter	3	130.2	0	4	107.2	930.159	2788.46	12421	44.3089	-0.26834	FALSE	61.04	RSC58-RSC8	IGIALTQTNNIKSR	12	RSC58	149	LENNGNSVKK	9	RSC8	312
FLNDSKEITPAR-ESQVPISALKSK	DSSO	MS2_MS3	Intra	3	130.1	0	3	130.1	945.493	2834.46	17135	55.6961	0.05805	FALSE	61.04	RSC9-RSC9	FLNDSKEITPAR	6	RSC9	504	ESQVPISALKSK	10	RSC9	496
FLNDSKEITPAR-ESQVPISALKSK	DSSO	MS2_MS3	Intra	3	130.1	0	3	130.1	945.492	2834.46	14682	55.5383	0.30788	FALSE	61.04	RSC9-RSC9	FLNDSKEITPAR	6	RSC9	504	ESQVPISALKSK	10	RSC9	496
NQNDPQKPIVGQIFR-LFYKNEVMK	DSSO	MS2_MS3	Intra	4	130.03	1	4	95.87	771.393	3082.55	21428	67.1029	-0.20034	FALSE	49.07	RSC2-RSC2	NQNDPQKPIVGQIFR	7	RSC2	426	LFYKNEVMK	4	RSC2	466
FLNDSKEITPAR-ESQVPISALKSK	DSSO	MS2_MS3	Intra	3	129.71	1	4	129.71	945.491	2834.46	17692	55.592	-0.10148	FALSE	61.04	RSC9-RSC9	FLNDSKEITPAR	6	RSC9	504	ESQVPISALKSK	10	RSC9	496
IHEIEKR-AYKDTR	DSSO	MS2_MS3	Intra	3	129.68	0	4	129.68	612.309	1834.91	8158	29.2766	-0.85626	FALSE	49.07	RSC8-RSC8	IHEIEKR	6	RSC8	99	AYKDTR	3	RSC8	119
AKSLGLESK-EVVGSTLNGKGGDSR	DSSO	MS2_MS3	Inter	4	129.63	1	2	102.18	642.076	2565.28	13522	43.3496	-0.11	FALSE	54.03	STH1-RSC8	AKSLGLESK	2	STH1	170	EVVGSTLNGKGGDSR	10	RSC8	375
LSLSKQILDLNK-SLEELNVSKK	DSSO	MS2_MS3	Intra	3	129.43	1	4	129.43	892.489	2675.45	21136	66.364	-0.5025	FALSE	49.07	RSC8-RSC8	LSLSKQILDLNK	5	RSC8	477	SLEELNVSKK	9	RSC8	493
FKALGIADGER-LKPPAPK	DSSO	MS2_MS3	Intra	3	129.28	0	4	129.28	695.38	2084.12	13582	47.4821	-0.80894	FALSE	61.04	RSC9-RSC9	FKALGIADGER	2	RSC9	477	LKPPAPK	2	RSC9	368
TFTLTEKGNRK-EEIQKR	DSSO	MS2_MS3	Inter	3	129.24	0	4	129.24	752.052	2254.14	10029	34.1125	0.19367	FALSE	61.04	RSC7-SFH1	TFTLTEKGNRK	7	RSC7	159	EEIQKR	5	SFH1	390
MLDALKNER-MSLEEMKK	DSSO	MS2_MS3	Intra	4	128.58	1	4	128.58	561.271	2242.06	17622	55.4026	-0.7445	FALSE	61.04	HTL1-HTL1	MLDALKNER	6	HTL1	73	MSLEEMKK	7	HTL1	66
MLDALKNER-MSLEEMKK	DSSO	MS2_MS3	Intra	3	128.58	1	4	128.58	748.025	2242.06	18087	55.2469	-1.15513	FALSE	61.04	HTL1-HTL1	MLDALKNER	6	HTL1	73	MSLEEMKK	7	HTL1	66
IGIALTQTNNIKSR-LENNGNSVKK	DSSO	MS2_MS3	Inter	3	128.35	0	3	111.36	930.159	2788.46	12984	44.473	-0.12354	FALSE	61.04	RSC58-RSC8	IGIALTQTNNIKSR	12	RSC58	149	LENNGNSVKK	9	RSC8	312
IGIALTQTNNIKSR-WFTTNKK	DSSO	MS2_MS3	Inter	4	128.14	1	4	95.49	653.349	2610.37	16329	54.8798	-1.36349	FALSE	73.05	RSC58-RSC2	IGIALTQTNNIKSR	12	RSC58	149	WFTTNKK	6	RSC2	823
LLDQTKDTR-TAKQR	DSSO	MS2_MS3	Intra	3	128.03	0	4	108.39	617.32	1849.94	6976	25.8766	-2.43064	FALSE	49.07	STH1-STH1	LLDQTKDTR	6	STH1	397	TAKQR	3	STH1	375
LLDQTKDTR-LAALKSNDEEAYLK	DSSO	MS2_MS3	Intra	4	128.03	1	4	99.97	703.608	2811.41	16033	52.7621	-1.22261	FALSE	61.04	STH1-STH1	LLDQTKDTR	6	STH1	397	LAALKSNDEEAYLK	5	STH1	382
KPLININPYTR-NQNDPQKPIVGQIFR	DSSO	MS2_MS3	Intra	4	127.93	0	4	111.25	810.68	3239.7	22364	70.6276	0.80156	FALSE	61.04	RSC2-RSC2	KPLININPYTR	1	RSC2	223	NQNDPQKPIVGQIFR	7	RSC2	426
VSDKSR-EISEKYIEESQAIIQELVK	DSSO	MS2_MS3	Intra	3	127.84	1	4	127.84	1033.19	3097.56	30194	86.8728	-1.30322	FALSE	54.03	RSC8-RSC8	VSDKSR	4	RSC8	413	EISEKYIEESQAIIQELVK	5	RSC8	420
VKNVK-NSDLEFNTFWDEKGNEIKVGK	DSSO	MS2_MS3	Intra	4	127.66	0	4	35.19	804.398	3214.57	18936	58.942	-0.82292	FALSE	49.07	ARP9-ARP9	VKNVK	2	ARP9	272	NSDLEFNTFWDEKGNEIKVGK	18	ARP9	293
LKKEVEK-DLPDKVEK	DSSO	MS2_MS3	Intra	3	127.64	0	2	56.74	658.688	1974.05	9951	33.8972	-0.8619	FALSE	54.03	STH1-STH1	LKKEVEK	3	STH1	700	DLPDKVEK	5	STH1	709
FPQYKLTTFANQVMMDR-IIKELSIR	DSSO	MS2_MS3	Intra	4	127.61	1	4	117.32	805.416	3218.64	25419	78.6466	-1.2851	FALSE	61.04	ARP7-ARP7	FPQYKLTTFANQVMMDR	5	ARP7	420	IIKELSIR	3	ARP7	410
RAEEKPESK-KTAAK	DSSO	MS2_MS3	Intra	3	127.51	0	3	87.36	583.633	1748.88	3616	16.0052	-0.77836	FALSE	61.04	STH1-STH1	RAEEKPESK	5	STH1	1227	KTAAK	1	STH1	1236
SLEELNVSKK-QILDLNKSLEELNVSK	DSSO	MS2_MS3	Intra	4	127.34	1	4	90.39	787.417	3146.64	24439	71.6382	-0.46734	FALSE	45.23	RSC8-RSC8	SLEELNVSKK	9	RSC8	493	QILDLNKSLEELNVSK	7	RSC8	484
VSDKSR-EISEKYIEESQAIIQELVK	DSSO	MS2_MS3	Intra	3	127.31	0	4	127.31	1033.19	3097.56	29306	86.8301	-0.86081	FALSE	54.03	RSC8-RSC8	VSDKSR	4	RSC8	413	EISEKYIEESQAIIQELVK	5	RSC8	420
NAQSKLSFTISHYYR-DKSLLSK	DSSO	MS2_MS3	Intra	4	127.19	0	4	76	691.351	2762.38	16821	61.56	0.43815	FALSE	61.04	STH1-STH1	NAQSKLSFTISHYYR	5	STH1	608	DKSLLSK	2	STH1	583
LENNGNSVKK-WFTTNKK	DSSO	MS2_MS3	Inter	4	126.87	1	4	126.87	546.775	2184.08	9537	34.9913	0.08468	FALSE	61.04	RSC8-RSC2	LENNGNSVKK	9	RSC8	312	WFTTNKK	6	RSC2	823
QGKDNLR-LKPLGMGKK	DSSO	MS2_MS3	Intra	4	126.58	0	4	97.14	490.518	1959.05	9663	35.3421	-2.15006	FALSE	61.04	RSC6-RSC6	QGKDNLR	3	RSC6	213	LKPLGMGKK	8	RSC6	141
GLNDSINIEKK-GAVVTTESPKLGPSPGYVR	DSSO	MS2_MS3	Inter	4	126.48	1	4	99.62	826.429	3302.7	18824	57.1828	-0.91004	FALSE	73.05	SCC2-SCC4	GLNDSINIEKK	10	SCC2	132	GAVVTTESPKLGPSPGYVR	10	SCC4	389
LVDATEKK-INQALLGASSPKNLDDK	DSSO	MS2_MS3	Intra	4	126.41	1	4	79.82	711.871	2844.46	14645	48.995	-1.01455	FALSE	49.07	RSC4-RSC4	LVDATEKK	7	RSC4	188	INQALLGASSPKNLDDK	12	RSC4	201
ILEQIKDGGLGPELENR-EQIITVDNELKK	DSSO	MS2_MS3	Intra	3	126.35	1	4	126.35	1156.6	3467.8	23618	69.5025	0.43282	FALSE	61.04	SCC2-SCC2	ILEQIKDGGLGPELENR	6	SCC2	662	EQIITVDNELKK	11	SCC2	655
FELSKPDR-NVMKVLK	DSSO	MS2_MS3	Intra	3	126.24	0	4	117.3	660.682	1980.03	15394	52.3773	-0.91108	FALSE	61.04	RSC2-RSC2	FELSKPDR	5	RSC2	385	NVMKVLK	4	RSC2	286
FVIKGIQPR-SDSGTPADSGKTTWTLR	DSSO	MS2_MS3	Inter	4	126.07	1	3	126.07	749.38	2994.5	19532	62.1079	-0.49743	FALSE	54.03	RSC9-RSC6	FVIKGIQPR	4	RSC9	470	SDSGTPADSGKTTWTLR	11	RSC6	98
EKAEEVAR-EKYPQLVYPDLGPLPDEPGYEEFQQKLR	DSSO	MS2_MS3	Intra	5	125.98	1	3	114.5	888.237	4437.16	21122	73.4819	-0.17895	FALSE	49.07	RSC2-RSC2	EKAEEVAR	2	RSC2	152	EKYPQLVYPDLGPLPDEPGYEEFQQKLR	26	RSC2	148
FELSKPDR-TQVKR	DSSO	MS2_MS3	Intra	3	125.82	1	4	93.09	593.974	1779.91	11044	36.7424	-0.93055	FALSE	54.03	RSC2-RSC2	FELSKPDR	5	RSC2	385	TQVKR	4	RSC2	266
LVLTTINKR-TNSLESEHLKIPK	DSSO	MS2_MS3	Inter	4	125.82	0	4	125.82	678.376	2710.48	15204	51.8667	-0.75933	FALSE	61.04	RSC58-RSC4	LVLTTINKR	8	RSC58	78	TNSLESEHLKIPK	10	RSC4	420
ESEKMLNDR-LKYVK	DSSO	MS2_MS3	Intra	3	125.75	0	3	125.75	643.653	1928.94	10620	37.9754	1.15519	FALSE	61.04	RSC8-RSC8	ESEKMLNDR	4	RSC8	467	LKYVK	2	RSC8	460
NQNDPQKPIVGQIFR-LFYKNEVMK	DSSO	MS2_MS3	Intra	4	125.73	1	4	115.47	771.392	3082.55	20833	66.6932	-0.51272	FALSE	49.07	RSC2-RSC2	NQNDPQKPIVGQIFR	7	RSC2	426	LFYKNEVMK	4	RSC2	466
KEFPVNLTIK-KINYEQEAQKLEEK	DSSO	MS2_MS3	Intra	4	125.71	0	3	57.04	774.655	3095.6	18662	61.018	-0.33707	FALSE	61.04	RSC8-RSC8	KEFPVNLTIK	1	RSC8	222	KINYEQEAQKLEEK	1	RSC8	55
EVVGSTLNGKGGDSR-AKSLGLESK	DSSO	MS2_MS3	Inter	3	125.5	0	4	94.64	855.767	2565.29	13263	43.5058	0.60926	FALSE	45.23	RSC8-STH1	EVVGSTLNGKGGDSR	10	RSC8	375	AKSLGLESK	2	STH1	170
KLIEMDSR-YIEESQAIIQELVKLTMEK	DSSO	MS2_MS3	Inter	4	125.31	1	4	104.38	854.187	3413.73	31773	94.9868	-0.80765	FALSE	54.03	RSC6-RSC8	KLIEMDSR	1	RSC6	35	YIEESQAIIQELVKLTMEK	14	RSC8	434
KEFPVNLTIK-KINYEQEAQK	DSSO	MS2_MS3	Intra	3	125.23	0	2	34.1	866.116	2596.33	16785	54.7555	-1.10051	FALSE	54.03	RSC8-RSC8	KEFPVNLTIK	1	RSC8	222	KINYEQEAQK	1	RSC8	55
KEFPVNLTIK-EVVGSTLNGKGGDSR	DSSO	MS2_MS3	Intra	4	125.23	1	2	34.54	706.116	2821.44	17764	58.7008	0.03927	FALSE	45.23	RSC8-RSC8	KEFPVNLTIK	1	RSC8	222	EVVGSTLNGKGGDSR	10	RSC8	375
VKVLLVDQQGLR-SLLTEDYLLNPNNFKK	DSSO	MS2_MS3	Inter	4	125.23	1	4	85.72	859.217	3433.84	25830	78.8479	-1.48308	FALSE	54.03	RSC7-RSC4	VKVLLVDQQGLR	2	RSC7	340	SLLTEDYLLNPNNFKK	15	RSC4	385
KLIEMDSR-YIEESQAIIQELVKLTMEK	DSSO	MS2_MS3	Inter	4	124.98	1	4	94.92	854.187	3413.73	31944	95.2644	0.28391	FALSE	54.03	RSC6-RSC8	KLIEMDSR	1	RSC6	35	YIEESQAIIQELVKLTMEK	14	RSC8	434
ILEQIKDGGLGPELENR-EQIITVDNELKK	DSSO	MS2_MS3	Intra	3	124.89	0	4	124.89	1156.6	3467.8	22879	69.5506	-0.66884	FALSE	61.04	SCC2-SCC2	ILEQIKDGGLGPELENR	6	SCC2	662	EQIITVDNELKK	11	SCC2	655
SLGLESKFSNATK-AYNNVTLKNLTAFQLLSQR	DSSO	MS2_MS3	Inter	4	124.47	1	4	104.62	933.987	3732.93	25846	79.7623	0.22981	FALSE	42.1	STH1-HTL1	SLGLESKFSNATK	7	STH1	177	AYNNVTLKNLTAFQLLSQR	8	HTL1	22
DRKQSQATNATN-EDYETLKR	DSSO	MS2_MS3	Intra	3	124.44	1	4	124.44	848.725	2544.16	10058	34.1982	-0.68406	FALSE	54.03	ARP7-ARP7	DRKQSQATNATN	3	ARP7	468	EDYETLKR	7	ARP7	464
NQEDEKNLQR-YKTWLR	DSSO	MS2_MS3	Intra	4	124.42	0	4	116.71	575.03	2297.1	12064	43.3462	-0.96738	FALSE	54.03	RTT102-RTT102	NQEDEKNLQR	6	RTT102	71	YKTWLR	2	RTT102	61
NQEDEKNLQR-VSYYGNPTSKESWR	DSSO	MS2_MS3	Intra	4	124.42	1	4	86.29	776.856	3104.4	14481	46.868	-0.0968	FALSE	61.04	RTT102-RTT102	NQEDEKNLQR	6	RTT102	71	VSYYGNPTSKESWR	10	RTT102	22
NQEDEKNLQR-VSYYGNPTSKESWR	DSSO	MS2_MS3	Intra	4	124.42	0	4	107.36	776.856	3104.4	11661	46.6699	0.59497	FALSE	61.04	RTT102-RTT102	NQEDEKNLQR	6	RTT102	71	VSYYGNPTSKESWR	10	RTT102	22
NSDLEFNTFWDEKGNEIKVGK-VKNVK	DSSO	MS2_MS3	Intra	4	124.41	0	4	83.47	804.399	3214.57	17664	58.4264	-0.7414	FALSE	49.07	ARP9-ARP9	NSDLEFNTFWDEKGNEIKVGK	18	ARP9	293	VKNVK	2	ARP9	272
TKGNVIEGK-EFGAKIIR	DSSO	MS2_MS3	Intra	3	124.35	1	4	124.35	679.366	2036.08	13305	46.7188	-0.18699	FALSE	54.03	RSC7-RSC7	TKGNVIEGK	2	RSC7	252	EFGAKIIR	5	RSC7	232
SLGLESKFSNATK-EVVGSTLNGKGGDSR	DSSO	MS2_MS3	Inter	4	124.3	0	4	91.21	754.375	3014.48	18072	55.2052	-1.16692	FALSE	61.04	STH1-RSC8	SLGLESKFSNATK	7	STH1	177	EVVGSTLNGKGGDSR	10	RSC8	375
LENNGNSVKK-IKALVELK	DSSO	MS2_MS3	Inter	4	124.18	0	4	124.18	544.053	2173.19	11756	42.508	0.04539	FALSE	61.04	RSC8-STH1	LENNGNSVKK	9	RSC8	312	IKALVELK	2	STH1	240
SYESKFGQPVR-SDSGTPADSGKTTWTLR	DSSO	MS2_MS3	Inter	4	124.1	1	4	106.22	809.381	3234.5	18825	57.1852	0.08561	FALSE	61.04	RSC9-RSC6	SYESKFGQPVR	5	RSC9	423	SDSGTPADSGKTTWTLR	11	RSC6	98
STMLQVSEKDLFELER-IIKELSIR	DSSO	MS2_MS3	Intra	3	124.04	1	4	124.04	1018.54	3053.59	25445	77.8027	-0.47959	FALSE	49.07	ARP7-ARP7	STMLQVSEKDLFELER	9	ARP7	241	IIKELSIR	3	ARP7	410
FKALGIADGER-LQPQVYKPWSL	DSSO	MS2_MS3	Inter	3	123.99	1	3	123.99	898.131	2692.38	22614	77.5973	-0.82306	FALSE	61.04	RSC9-RSC8	FKALGIADGER	2	RSC9	477	LQPQVYKPWSL	7	RSC8	553
ILFDKIDKER-FKASGHR	DSSO	MS2_MS3	Intra	4	123.79	0	4	123.79	559.794	2236.16	13072	46.0901	-0.69076	FALSE	61.04	STH1-STH1	ILFDKIDKER	5	STH1	997	FKASGHR	2	STH1	804
FSNATKTALGDPDTEIR-AKSLGLESK	DSSO	MS2_MS3	Intra	3	123.76	1	4	123.76	975.822	2925.45	16359	53.6099	-0.98794	FALSE	73.05	STH1-STH1	FSNATKTALGDPDTEIR	6	STH1	183	AKSLGLESK	2	STH1	170
MLDALKNER-MSLEEMKK	DSSO	MS2_MS3	Intra	3	123.63	0	4	123.63	748.026	2242.06	16449	55.1999	0.58141	FALSE	61.04	HTL1-HTL1	MLDALKNER	6	HTL1	73	MSLEEMKK	7	HTL1	66
ADAKAQGLR-ILFDKIDKER	DSSO	MS2_MS3	Intra	4	123.5	0	4	110.32	591.566	2363.24	14162	47.6729	0.02839	FALSE	61.04	STH1-STH1	ADAKAQGLR	4	STH1	1011	ILFDKIDKER	8	STH1	1000
NAQSKLSFTISHYYR-DKSLLSK	DSSO	MS2_MS3	Intra	4	123.39	0	4	72.2	691.351	2762.38	19300	61.4774	0.1997	FALSE	61.04	STH1-STH1	NAQSKLSFTISHYYR	5	STH1	608	DKSLLSK	2	STH1	583
LVDATEKK-NLDDKVK	DSSO	MS2_MS3	Intra	3	122.97	0	4	107.5	631.327	1891.97	10061	36.4394	-0.42947	FALSE	39.46	RSC4-RSC4	LVDATEKK	7	RSC4	188	NLDDKVK	5	RSC4	206
INEKMYDETNDIVTK-KHVLR	DSSO	MS2_MS3	Intra	4	122.94	1	4	122.94	656.328	2622.29	14402	45.6714	-1.4334	FALSE	61.04	SCC2-SCC2	INEKMYDETNDIVTK	4	SCC2	796	KHVLR	1	SCC2	788
IHEIEKR-AYKDTR	DSSO	MS2_MS3	Intra	3	122.94	1	3	122.94	612.309	1834.91	7674	27.7131	-0.85856	FALSE	49.07	RSC8-RSC8	IHEIEKR	6	RSC8	99	AYKDTR	3	RSC8	119
LLDQTKDTR-LAALKSNDEEAYLK	DSSO	MS2_MS3	Intra	4	122.87	1	4	101.79	703.608	2811.41	16707	52.9244	-0.83648	FALSE	61.04	STH1-STH1	LLDQTKDTR	6	STH1	397	LAALKSNDEEAYLK	5	STH1	382
SLEELNVSKK-LSLSKQILDLNK	DSSO	MS2_MS3	Intra	4	122.78	1	4	122.78	669.619	2675.46	21192	66.5169	0.8034	FALSE	61.04	RSC8-RSC8	SLEELNVSKK	9	RSC8	493	LSLSKQILDLNK	5	RSC8	477
VKVLLVDQQGLR-SLLTEDYLLNPNNFKK	DSSO	MS2_MS3	Inter	4	122.77	1	4	88.32	859.217	3433.85	26269	78.7116	0.64167	FALSE	54.03	RSC7-RSC4	VKVLLVDQQGLR	2	RSC7	340	SLLTEDYLLNPNNFKK	15	RSC4	385
KLIEMDSR-YIEESQAIIQELVKLTMEK	DSSO	MS2_MS3	Inter	4	122.6	1	4	109.74	854.187	3413.73	32478	95.2755	-0.41277	FALSE	54.03	RSC6-RSC8	KLIEMDSR	1	RSC6	35	YIEESQAIIQELVKLTMEK	14	RSC8	434
FVIKGIQPR-SDSGTPADSGKTTWTLR	DSSO	MS2_MS3	Inter	4	122.52	1	3	122.52	749.381	2994.5	19138	62.2828	0.64399	FALSE	54.03	RSC9-RSC6	FVIKGIQPR	4	RSC9	470	SDSGTPADSGKTTWTLR	11	RSC6	98
FLNDSKEITPAR-FVIKGIQPR	DSSO	MS2_MS3	Intra	4	122.46	1	4	122.46	652.1	2605.38	18996	59.1009	0.34677	FALSE	61.04	RSC9-RSC9	FLNDSKEITPAR	6	RSC9	504	FVIKGIQPR	4	RSC9	470
NSDLEFNTFWDEKGNEIKVGK-GQKVK	DSSO	MS2_MS3	Intra	4	122.14	0	3	81.51	797.393	3186.55	17458	57.8859	0.15552	FALSE	54.03	ARP9-ARP9	NSDLEFNTFWDEKGNEIKVGK	18	ARP9	293	GQKVK	3	ARP9	270
EVVGSTLNGKGGDSR-SLGLESKFSNATK	DSSO	MS2_MS3	Inter	3	122.05	1	3	87.07	1005.5	3014.47	18000	55.0183	-1.26166	FALSE	49.07	RSC8-STH1	EVVGSTLNGKGGDSR	10	RSC8	375	SLGLESKFSNATK	7	STH1	177
INQALLGASSPKNLDDK-LVDATEKK	DSSO	MS2_MS3	Intra	4	122.01	1	4	110.92	711.872	2844.47	15200	48.8842	-0.72617	FALSE	54.03	RSC4-RSC4	INQALLGASSPKNLDDK	12	RSC4	201	LVDATEKK	7	RSC4	188
EVVGSTLNGKGGDSR-LRKER	DSSO	MS2_MS3	Inter	4	121.95	0	3	102.45	584.302	2334.18	8606	30.2114	-0.09368	FALSE	54.03	RSC8-RSC58	EVVGSTLNGKGGDSR	10	RSC8	375	LRKER	3	RSC58	431
TDLHSQTKR-EEMFPWKK	DSSO	MS2_MS3	Intra	3	121.93	0	4	117.05	779.705	2337.1	13997	44.6189	-1.53714	FALSE	49.07	RSC2-RSC2	TDLHSQTKR	8	RSC2	772	EEMFPWKK	7	RSC2	783
LENNGNSVKK-KEFPVNLTIK	DSSO	MS2_MS3	Intra	4	121.68	1	3	121.68	612.826	2448.28	14610	50.2659	-0.92929	FALSE	54.03	RSC8-RSC8	LENNGNSVKK	9	RSC8	312	KEFPVNLTIK	1	RSC8	222
LVDATEKK-NLDDKVK	DSSO	MS2_MS3	Intra	3	121.58	1	4	90.19	631.328	1891.97	10897	36.3796	-0.85417	FALSE	39.46	RSC4-RSC4	LVDATEKK	7	RSC4	188	NLDDKVK	5	RSC4	206
LVDATEKK-NLDDKVK	DSSO	MS2_MS3	Intra	4	121.58	1	4	64.03	473.747	1891.97	10914	36.4188	-0.4912	FALSE	54.03	RSC4-RSC4	LVDATEKK	7	RSC4	188	NLDDKVK	5	RSC4	206
YNESDKIFNK-TQVKR	DSSO	MS2_MS3	Intra	3	121.4	0	4	121.4	682.669	2045.99	10657	35.788	1.02257	FALSE	49.07	RSC2-RSC2	YNESDKIFNK	6	RSC2	520	TQVKR	4	RSC2	266
KPLININPYTR-KPLRDNR	DSSO	MS2_MS3	Intra	4	121.36	0	4	99.03	596.827	2384.29	15191	47.7175	-1.45263	FALSE	61.04	RSC2-RSC2	KPLININPYTR	1	RSC2	223	KPLRDNR	1	RSC2	234
SPIFEVLSDDAKK-VGKQR	DSSO	MS2_MS3	Intra	3	121.21	0	3	78.86	731.713	2193.12	17131	52.8031	1.59124	FALSE	42.1	ARP9-ARP9	SPIFEVLSDDAKK	12	ARP9	227	VGKQR	3	ARP9	296
QGKDNLR-LKPLGMGK	DSSO	MS2_MS3	Intra	3	121.17	0	4	84.93	610.99	1830.96	11715	38.5277	-0.77562	FALSE	45.23	RSC6-RSC6	QGKDNLR	3	RSC6	213	LKPLGMGK	2	RSC6	135
INEKMYDETNDIVTK-KHVLR	DSSO	MS2_MS3	Intra	4	121.03	1	4	121.03	656.328	2622.29	14316	45.4624	-1.7448	FALSE	61.04	SCC2-SCC2	INEKMYDETNDIVTK	4	SCC2	796	KHVLR	1	SCC2	788
ADAKAQGLR-LAALKSNDEEAYLK	DSSO	MS2_MS3	Intra	4	120.99	1	4	90.67	663.589	2651.33	15736	49.1666	-1.19051	FALSE	61.04	STH1-STH1	ADAKAQGLR	4	STH1	1011	LAALKSNDEEAYLK	5	STH1	382
INEKMYDETNDIVTK-KHVLR	DSSO	MS2_MS3	Intra	5	120.59	0	4	120.59	525.264	2622.29	14454	45.8102	-1.23714	FALSE	41.1	SCC2-SCC2	INEKMYDETNDIVTK	4	SCC2	796	KHVLR	1	SCC2	788
NQEDEKNLQR-YKTWLR	DSSO	MS2_MS3	Intra	4	120.54	1	4	103.72	575.031	2297.1	13625	43.6259	-1.21325	FALSE	61.04	RTT102-RTT102	NQEDEKNLQR	6	RTT102	71	YKTWLR	2	RTT102	61
LIAKPETVQSEVK-SLLTEDYLLNPNNFKK	DSSO	MS2_MS3	Intra	4	120.53	1	4	65	877.711	3507.82	22677	71.4471	-0.30082	FALSE	61.04	RSC4-RSC4	LIAKPETVQSEVK	4	RSC4	390	SLLTEDYLLNPNNFKK	15	RSC4	385
LWKTPDGK-TQVKR	DSSO	MS2_MS3	Intra	4	119.86	1	4	119.86	433.981	1732.9	9328	32.2177	-0.12248	FALSE	73.05	RSC2-RSC2	LWKTPDGK	3	RSC2	437	TQVKR	4	RSC2	266
NQNDPQKPIVGQIFR-LFYKNEVMK	DSSO	MS2_MS3	Intra	4	119.63	1	4	111.81	771.393	3082.55	20916	66.9032	0.15743	FALSE	49.07	RSC2-RSC2	NQNDPQKPIVGQIFR	7	RSC2	426	LFYKNEVMK	4	RSC2	466
ILFDKIDKER-FKASGHR	DSSO	MS2_MS3	Intra	4	119.53	0	4	119.53	559.794	2236.15	13334	46.7933	-0.17717	FALSE	61.04	STH1-STH1	ILFDKIDKER	5	STH1	997	FKASGHR	2	STH1	804
GAVVTTESPKLGPSPGYVR-GLNDSINIEKK	DSSO	MS2_MS3	Inter	4	119.47	1	4	119.47	826.428	3302.69	17172	57.147	-0.09397	FALSE	73.05	SCC4-SCC2	GAVVTTESPKLGPSPGYVR	10	SCC4	389	GLNDSINIEKK	10	SCC2	132
KPLININPYTR-KPLRDNR	DSSO	MS2_MS3	Intra	4	119.34	0	4	110.54	596.827	2384.28	12264	48.5132	-0.23575	FALSE	61.04	RSC2-RSC2	KPLININPYTR	1	RSC2	223	KPLRDNR	1	RSC2	234
KPLININPYTR-ISNILEKTFTSLAR	DSSO	MS2_MS3	Intra	4	119.34	0	3	104.73	770.422	3078.67	23905	81.0749	1.01034	FALSE	61.04	RSC2-RSC2	KPLININPYTR	1	RSC2	223	ISNILEKTFTSLAR	7	RSC2	373
FKALGIADGER-SKFLNDSK	DSSO	MS2_MS3	Intra	4	119.22	1	3	119.22	568.779	2272.1	17604	53.96	-0.83242	FALSE	61.04	RSC9-RSC9	FKALGIADGER	2	RSC9	477	SKFLNDSK	2	RSC9	498
FKALGIADGER-ESQVPISALKSK	DSSO	MS2_MS3	Intra	3	119.22	1	3	119.22	874.125	2620.36	18312	58.8356	-1.73605	FALSE	61.04	RSC9-RSC9	FKALGIADGER	2	RSC9	477	ESQVPISALKSK	10	RSC9	496
IGIALTQTNNIKSR-LENNGNSVKK	DSSO	MS2_MS3	Inter	4	119.17	0	4	94.69	697.871	2788.46	10919	44.4295	-0.18494	FALSE	61.04	RSC58-RSC8	IGIALTQTNNIKSR	12	RSC58	149	LENNGNSVKK	9	RSC8	312
FDNKSTAEEQEAFLR-AMQKLDIDGK	DSSO	MS2_MS3	Intra	4	119.15	1	4	119.15	765.863	3060.43	19795	59.7233	1.0417	FALSE	61.04	STH1-STH1	FDNKSTAEEQEAFLR	4	STH1	948	AMQKLDIDGK	4	STH1	932
EVVGSTLNGKGGDSR-SLGLESKFSNATK	DSSO	MS2_MS3	Inter	4	119	1	4	102.34	754.374	3014.48	14525	55.0781	-0.86248	FALSE	61.04	RSC8-STH1	EVVGSTLNGKGGDSR	10	RSC8	375	SLGLESKFSNATK	7	STH1	177
VSYYGNPTSKESWR-NQEDEKNLQR	DSSO	MS2_MS3	Intra	3	118.96	1	4	118.96	1035.47	3104.4	13839	46.7896	-0.88173	FALSE	54.03	RTT102-RTT102	VSYYGNPTSKESWR	10	RTT102	22	NQEDEKNLQR	6	RTT102	71
IIKELSIR-STMLQVSEKDLFELER	DSSO	MS2_MS3	Intra	4	118.74	1	4	66.41	764.154	3053.59	26417	79.1109	1.03811	FALSE	61.04	ARP7-ARP7	IIKELSIR	3	ARP7	410	STMLQVSEKDLFELER	9	ARP7	241
FLNDSKEITPAR-FVIKGIQPR	DSSO	MS2_MS3	Intra	4	118.37	1	4	118.37	652.101	2605.38	17792	58.7761	-1.57644	FALSE	61.04	RSC9-RSC9	FLNDSKEITPAR	6	RSC9	504	FVIKGIQPR	4	RSC9	470
QGKDNLR-SDSGTPADSGKTTWTLR	DSSO	MS2_MS3	Intra	4	118.32	1	4	88.57	692.58	2767.3	14364	46.573	0.09512	FALSE	54.03	RSC6-RSC6	QGKDNLR	3	RSC6	213	SDSGTPADSGKTTWTLR	11	RSC6	98
KPLININPYTR-KPLRDNR	DSSO	MS2_MS3	Intra	4	118.28	0	4	99.94	596.828	2384.29	12205	48.3423	0.52716	FALSE	61.04	RSC2-RSC2	KPLININPYTR	1	RSC2	223	KPLRDNR	1	RSC2	234
TDLHSQTKR-SGREEMFPWKK	DSSO	MS2_MS3	Intra	4	118.03	0	4	102.11	660.07	2637.26	12714	41.1964	-1.53402	FALSE	61.04	RSC2-RSC2	TDLHSQTKR	8	RSC2	772	SGREEMFPWKK	10	RSC2	783
KEFPVNLTIK-KINYEQEAQK	DSSO	MS2_MS3	Intra	3	118	1	4	41.45	866.116	2596.33	16235	54.6294	-1.24095	FALSE	49.07	RSC8-RSC8	KEFPVNLTIK	1	RSC8	222	KINYEQEAQK	1	RSC8	55
ILFDKIDKER-ADAKAQGLR	DSSO	MS2_MS3	Intra	4	117.99	0	4	117.99	591.566	2363.24	15163	47.6418	-1.11243	FALSE	49.07	STH1-STH1	ILFDKIDKER	8	STH1	1000	ADAKAQGLR	4	STH1	1011
LENNGNSVKK-IKALVELK	DSSO	MS2_MS3	Inter	4	117.8	1	4	117.8	544.053	2173.19	12275	42.5455	-0.85468	FALSE	61.04	RSC8-STH1	LENNGNSVKK	9	RSC8	312	IKALVELK	2	STH1	240
LWKTPDGK-NVMKVLK	DSSO	MS2_MS3	Intra	3	117.72	0	4	117.72	645.014	1933.03	14521	50.0221	0.34531	FALSE	54.03	RSC2-RSC2	LWKTPDGK	3	RSC2	437	NVMKVLK	4	RSC2	286
IIKELSIR-STMLQVSEKDLFELER	DSSO	MS2_MS3	Intra	4	117.72	1	4	39.61	764.154	3053.59	25435	77.7778	-0.5342	FALSE	61.04	ARP7-ARP7	IIKELSIR	3	ARP7	410	STMLQVSEKDLFELER	9	ARP7	241
MLDALKNER-MSLEEMKK	DSSO	MS2_MS3	Intra	3	117.7	0	4	117.7	748.025	2242.06	17038	55.433	-1.36907	FALSE	61.04	HTL1-HTL1	MLDALKNER	6	HTL1	73	MSLEEMKK	7	HTL1	66
NSDLEFNTFWDEKGNEIKVGK-VKNVK	DSSO	MS2_MS3	Intra	4	117.54	0	3	73.16	804.399	3214.57	19335	58.501	-0.25179	FALSE	54.03	ARP9-ARP9	NSDLEFNTFWDEKGNEIKVGK	13	ARP9	288	VKNVK	2	ARP9	272
TGYSSSKLSSLR-VGSPGAGGPLTVQGLKQHQLQR	DSSO	MS2_MS3	Intra	5	117.21	1	4	101.45	734.984	3670.89	16843	56.2629	0.88377	FALSE	61.04	RSC2-RSC2	TGYSSSKLSSLR	7	RSC2	651	VGSPGAGGPLTVQGLKQHQLQR	16	RSC2	695
SLEELNVSKK-QILDLNKSLEELNVSK	DSSO	MS2_MS3	Intra	4	117.04	1	4	113.7	787.418	3146.65	23161	71.6467	-0.47892	FALSE	49.07	RSC8-RSC8	SLEELNVSKK	9	RSC8	493	QILDLNKSLEELNVSK	7	RSC8	484
FLNDSKEITPAR-ESQVPISALKSK	DSSO	MS2_MS3	Intra	3	117.03	1	3	117.03	945.491	2834.46	18160	55.4295	-1.06039	FALSE	49.07	RSC9-RSC9	FLNDSKEITPAR	6	RSC9	504	ESQVPISALKSK	10	RSC9	496
LSLSKQILDLNK-SLEELNVSKK	DSSO	MS2_MS3	Intra	4	117.03	1	4	117.03	669.618	2675.45	20778	66.5493	0.1872	FALSE	61.04	RSC8-RSC8	LSLSKQILDLNK	5	RSC8	477	SLEELNVSKK	9	RSC8	493
AKSLGLESK-FSNATKTALGDPDTEIR	DSSO	MS2_MS3	Intra	4	117.01	1	4	82.75	732.119	2925.45	13953	53.4419	-1.28201	FALSE	54.03	STH1-STH1	AKSLGLESK	2	STH1	170	FSNATKTALGDPDTEIR	6	STH1	183
KPLRDNR-TQVKR	DSSO	MS2_MS3	Intra	3	116.98	0	4	76.8	562.974	1686.91	5209	21.0424	-0.5768	FALSE	61.04	RSC2-RSC2	KPLRDNR	1	RSC2	234	TQVKR	4	RSC2	266
STMLQVSEKDLFELER-IIKELSIR	DSSO	MS2_MS3	Intra	4	116.96	1	4	116.96	764.152	3053.59	25647	78.3443	-1.13049	FALSE	61.04	ARP7-ARP7	STMLQVSEKDLFELER	9	ARP7	241	IIKELSIR	3	ARP7	410
LAALKSNDEEAYLK-TAKQR	DSSO	MS2_MS3	Intra	3	116.84	0	4	116.84	775.73	2325.18	11912	41.5232	-0.77135	FALSE	61.04	STH1-STH1	LAALKSNDEEAYLK	5	STH1	382	TAKQR	3	STH1	375
LSLSKQILDLNK-SLEELNVSKK	DSSO	MS2_MS3	Intra	3	116.81	1	4	95.27	892.491	2675.46	21722	66.4461	-0.78963	FALSE	61.04	RSC8-RSC8	LSLSKQILDLNK	5	RSC8	477	SLEELNVSKK	9	RSC8	493
KPIKISADFNAK-VSDKSR	DSSO	MS2_MS3	Inter	4	116.39	0	4	93.96	545.79	2180.14	9137	35.2868	-0.2492	FALSE	61.04	STH1-RSC8	KPIKISADFNAK	4	STH1	160	VSDKSR	4	RSC8	413
NQNDPQKPIVGQIFR-LFYKNEVMK	DSSO	MS2_MS3	Intra	4	116.36	1	4	103.51	771.393	3082.55	18789	67.0477	-1.74614	FALSE	49.07	RSC2-RSC2	NQNDPQKPIVGQIFR	7	RSC2	426	LFYKNEVMK	4	RSC2	466
LWKTPDGK-TQVKR	DSSO	MS2_MS3	Intra	4	116.25	1	4	116.25	433.981	1732.9	8688	32.5495	-0.80649	FALSE	73.05	RSC2-RSC2	LWKTPDGK	3	RSC2	437	TQVKR	4	RSC2	266
LAALKSNDEEAYLK-TAKQR	DSSO	MS2_MS3	Intra	3	116.19	0	4	116.19	775.73	2325.17	12850	42.3234	-0.48127	FALSE	61.04	STH1-STH1	LAALKSNDEEAYLK	5	STH1	382	TAKQR	3	STH1	375
ILFDKIDKER-FKASGHR	DSSO	MS2_MS3	Intra	4	116.13	0	4	116.13	559.793	2236.15	13243	46.5479	-1.51689	FALSE	61.04	STH1-STH1	ILFDKIDKER	5	STH1	997	FKASGHR	2	STH1	804
MLDALKNER-YIEESQAIIQELVKLTMEK	DSSO	MS2_MS3	Inter	4	116.12	1	4	116.12	878.698	3511.77	31887	95.2809	0.58664	FALSE	54.03	HTL1-RSC8	MLDALKNER	6	HTL1	73	YIEESQAIIQELVKLTMEK	14	RSC8	434
INEKMYDETNDIVTK-KHVLR	DSSO	MS2_MS3	Intra	4	115.79	1	4	115.79	656.329	2622.29	13463	45.7945	-1.2606	FALSE	54.03	SCC2-SCC2	INEKMYDETNDIVTK	4	SCC2	796	KHVLR	1	SCC2	788
KNGPK-FFKVLK	DSSO	MS2_MS3	Intra	3	115.78	0	4	115.78	494.611	1481.82	10313	38.5821	-0.53803	FALSE	61.04	SCC2-SCC2	KNGPK	1	SCC2	1325	FFKVLK	3	SCC2	1332
ILFDKIDKER-FKASGHR	DSSO	MS2_MS3	Intra	5	115.7	1	4	115.7	448.037	2236.15	13855	46.8304	-1.43029	FALSE	49.07	STH1-STH1	ILFDKIDKER	5	STH1	997	FKASGHR	2	STH1	804
QILDLNKSLEELNVSK-SLEELNVSKK	DSSO	MS2_MS3	Intra	4	115.36	1	4	100.34	787.418	3146.65	23677	71.6739	-0.35997	FALSE	61.04	RSC8-RSC8	QILDLNKSLEELNVSK	7	RSC8	484	SLEELNVSKK	9	RSC8	493
LAALKSNDEEAYLK-TAKQR	DSSO	MS2_MS3	Intra	3	115.24	0	4	115.24	775.731	2325.18	12757	42.0719	-1.16582	FALSE	61.04	STH1-STH1	LAALKSNDEEAYLK	5	STH1	382	TAKQR	3	STH1	375
ADAKAQGLR-LPSKR	DSSO	MS2_MS3	Intra	4	115.13	0	4	101.6	422.48	1686.9	8304	29.3973	-1.07216	FALSE	61.04	STH1-STH1	ADAKAQGLR	4	STH1	1011	LPSKR	4	STH1	1284
LVDATEKK-INQALLGASSPKNLDDK	DSSO	MS2_MS3	Intra	4	114.99	1	4	89.45	711.872	2844.47	15597	48.8187	-1.40239	FALSE	69.9	RSC4-RSC4	LVDATEKK	7	RSC4	188	INQALLGASSPKNLDDK	12	RSC4	201
FELSKPDR-NVMKVLK	DSSO	MS2_MS3	Intra	3	114.89	0	4	104.71	660.682	1980.03	16708	52.9269	-0.89479	FALSE	61.04	RSC2-RSC2	FELSKPDR	5	RSC2	385	NVMKVLK	4	RSC2	286
TKGNVIEGK-EFGAKIIR	DSSO	MS2_MS3	Intra	3	114.78	0	3	114.78	679.367	2036.09	14974	48.2394	-0.55254	FALSE	54.03	RSC7-RSC7	TKGNVIEGK	2	RSC7	252	EFGAKIIR	5	RSC7	232
AKSLGLESK-FSNATKTALGDPDTEIR	DSSO	MS2_MS3	Intra	4	114.5	1	3	79.17	732.117	2925.45	16953	53.5754	-1.02684	FALSE	61.04	STH1-STH1	AKSLGLESK	2	STH1	170	FSNATKTALGDPDTEIR	6	STH1	183
EVILAKK-SIDKGFQYDEDLLNK	DSSO	MS2_MS3	Inter	3	114.43	1	4	101.41	914.801	2742.39	21085	63.0493	-0.7874	FALSE	61.04	RSC58-STH1	EVILAKK	6	RSC58	463	SIDKGFQYDEDLLNK	4	STH1	106
LWKTPDGK-TQVKR	DSSO	MS2_MS3	Intra	3	114.28	0	3	114.28	578.306	1732.9	9360	32.3012	-1.29324	FALSE	49.07	RSC2-RSC2	LWKTPDGK	3	RSC2	437	TQVKR	4	RSC2	266
FKALGIADGER-LQPQVYKPWSL	DSSO	MS2_MS3	Inter	3	114.09	1	3	114.09	898.132	2692.38	25912	77.7465	-0.80529	FALSE	61.04	RSC9-RSC8	FKALGIADGER	2	RSC9	477	LQPQVYKPWSL	7	RSC8	553
IGIALTQTNNIKSR-WFTTNKK	DSSO	MS2_MS3	Inter	3	113.96	0	3	100.47	870.796	2610.37	14456	54.8763	1.66028	FALSE	73.05	RSC58-RSC2	IGIALTQTNNIKSR	12	RSC58	149	WFTTNKK	6	RSC2	823
QGKDNLR-FVIKGIQPR	DSSO	MS2_MS3	Inter	4	113.94	0	4	102.73	512.029	2045.1	11753	46.9553	-0.79406	FALSE	61.04	RSC6-RSC9	QGKDNLR	3	RSC6	213	FVIKGIQPR	4	RSC9	470
KLIEMDSR-YIEESQAIIQELVKLTMEK	DSSO	MS2_MS3	Inter	4	113.94	1	4	82.31	854.187	3413.73	29083	95.0916	-2.08368	FALSE	54.03	RSC6-RSC8	KLIEMDSR	1	RSC6	35	YIEESQAIIQELVKLTMEK	14	RSC8	434
QGKDNLR-LKPLGMGKK	DSSO	MS2_MS3	Intra	4	113.94	0	4	91.75	490.518	1959.05	10246	34.7186	-1.56165	FALSE	61.04	RSC6-RSC6	QGKDNLR	3	RSC6	213	LKPLGMGKK	8	RSC6	141
LENNGNSVKK-WFTTNKK	DSSO	MS2_MS3	Inter	3	113.93	0	4	113.93	728.697	2184.08	9480	34.827	-0.10515	FALSE	49.07	RSC8-RSC2	LENNGNSVKK	9	RSC8	312	WFTTNKK	6	RSC2	823
IIKELSIR-STMLQVSEKDLFELER	DSSO	MS2_MS3	Intra	4	113.71	1	4	56.79	764.153	3053.59	26263	78.6933	-0.83294	FALSE	61.04	ARP7-ARP7	IIKELSIR	3	ARP7	410	STMLQVSEKDLFELER	9	ARP7	241
EVILAKK-SIDKGFQYDEDLLNK	DSSO	MS2_MS3	Inter	3	113.7	1	4	106.32	914.803	2742.39	19877	63.0296	0.12686	FALSE	61.04	RSC58-STH1	EVILAKK	6	RSC58	463	SIDKGFQYDEDLLNK	4	STH1	106
LFYKNEVMK-NQNDPQKPIVGQIFR	DSSO	MS2_MS3	Intra	4	113.62	0	4	113.62	771.393	3082.55	22168	67.6344	0.97287	FALSE	61.04	RSC2-RSC2	LFYKNEVMK	4	RSC2	466	NQNDPQKPIVGQIFR	7	RSC2	426
RQGKDNLR-SDSGTPADSGKTTWTLR	DSSO	MS2_MS3	Intra	4	113.62	0	4	113.62	731.605	2923.4	11360	41.4254	0.08947	FALSE	54.03	RSC6-RSC6	RQGKDNLR	4	RSC6	213	SDSGTPADSGKTTWTLR	11	RSC6	98
LGTILILEEYTKDAK-EQIITVDNELKK	DSSO	MS2_MS3	Intra	4	113.59	1	4	113.59	824.193	3293.75	24417	75.993	-0.8122	FALSE	61.04	SCC2-SCC2	LGTILILEEYTKDAK	12	SCC2	641	EQIITVDNELKK	11	SCC2	655
IHEIEKR-AYKDTR	DSSO	MS2_MS3	Intra	3	113.5	0	4	113.5	612.309	1834.91	8477	30.1641	-1.12276	FALSE	54.03	RSC8-RSC8	IHEIEKR	6	RSC8	99	AYKDTR	3	RSC8	119
SLEELNVSKK-QILDLNKSLEELNVSK	DSSO	MS2_MS3	Intra	4	113.27	1	4	76.7	787.419	3146.65	20430	71.5711	0.0908	FALSE	61.04	RSC8-RSC8	SLEELNVSKK	9	RSC8	493	QILDLNKSLEELNVSK	7	RSC8	484
FLNDSKEITPAR-ESQVPISALKSK	DSSO	MS2_MS3	Intra	3	113.07	1	4	113.07	945.492	2834.46	17050	55.4674	-0.8783	FALSE	49.07	RSC9-RSC9	FLNDSKEITPAR	6	RSC9	504	ESQVPISALKSK	10	RSC9	496
FLNDSKEITPAR-ESQVPISALKSK	DSSO	MS2_MS3	Intra	3	113.07	1	4	113.07	945.492	2834.46	16524	55.3989	-1.04742	FALSE	42.1	RSC9-RSC9	FLNDSKEITPAR	6	RSC9	504	ESQVPISALKSK	10	RSC9	496
LVDATEKK-INQALLGASSPKNLDDK	DSSO	MS2_MS3	Intra	4	112.84	0	4	92.23	711.872	2844.47	12397	48.8983	-0.72771	FALSE	49.07	RSC4-RSC4	LVDATEKK	7	RSC4	188	INQALLGASSPKNLDDK	12	RSC4	201
RLDTSINLPTNTKTK-YVKESEK	DSSO	MS2_MS3	Inter	4	112.44	0	3	102.54	686.107	2741.41	11631	40.7555	-1.23185	FALSE	61.04	RSC6-RSC8	RLDTSINLPTNTKTK	13	RSC6	63	YVKESEK	3	RSC8	463
FLNDSKEITPAR-LKPPAPK	DSSO	MS2_MS3	Intra	4	112.44	0	3	112.44	575.31	2298.22	13093	44.7806	-1.05031	FALSE	61.04	RSC9-RSC9	FLNDSKEITPAR	6	RSC9	504	LKPPAPK	2	RSC9	368
MSLEEMKK-MLDALKNER	DSSO	MS2_MS3	Intra	4	112.34	0	4	112.34	561.27	2242.06	17693	55.5944	-0.95798	FALSE	61.04	HTL1-HTL1	MSLEEMKK	7	HTL1	66	MLDALKNER	6	HTL1	73
VGKEGEEVGEGDSIAK-KQSQATNATN	DSSO	MS2_MS3	Inter	3	111.98	0	4	111.98	941.77	2823.29	10372	35.5846	0.08374	FALSE	61.04	RSC8-ARP7	VGKEGEEVGEGDSIAK	3	RSC8	533	KQSQATNATN	1	ARP7	468
VKNVK-GNEIKVGK	DSSO	MS2_MS3	Intra	3	111.81	0	3	32.67	530.295	1588.87	6949	25.9074	-0.11128	FALSE	50.07	ARP9-ARP9	VKNVK	2	ARP9	272	GNEIKVGK	5	ARP9	293
VSDKSR-EISEKYIEESQAIIQELVK	DSSO	MS2_MS3	Intra	3	111.65	0	3	111.65	1033.19	3097.56	29389	87.0447	-1.87248	FALSE	54.03	RSC8-RSC8	VSDKSR	4	RSC8	413	EISEKYIEESQAIIQELVK	5	RSC8	420
GAVVTTESPKLGPSPGYVR-GLNDSINIEKK	DSSO	MS2_MS3	Inter	4	111.46	1	4	111.46	826.429	3302.69	17725	57.2894	0.1626	FALSE	61.04	SCC4-SCC2	GAVVTTESPKLGPSPGYVR	10	SCC4	389	GLNDSINIEKK	10	SCC2	132
KPLRDNR-TSVKR	DSSO	MS2_MS3	Intra	4	111.43	0	3	36.27	412.225	1645.88	5232	21.1051	-0.78836	FALSE	61.04	RSC2-RSC2	KPLRDNR	1	RSC2	234	TSVKR	4	RSC2	187
GLNNKIMQLR-HNALFVGAGTEGATKGGIK	DSSO	MS2_MS3	Intra	4	111.27	0	4	111.27	793.667	3171.65	18349	60.2243	-0.84451	FALSE	61.04	STH1-STH1	GLNNKIMQLR	5	STH1	755	HNALFVGAGTEGATKGGIK	15	STH1	746
INEKMYDETNDIVTK-KHVLR	DSSO	MS2_MS3	Intra	4	111.11	1	4	111.11	656.328	2622.29	13042	46.014	-0.91705	FALSE	61.04	SCC2-SCC2	INEKMYDETNDIVTK	4	SCC2	796	KHVLR	1	SCC2	788
MLDALKNER-YIEESQAIIQELVKLTMEK	DSSO	MS2_MS3	Inter	4	111.06	1	4	111.06	878.699	3511.77	32410	95.0903	0.01117	FALSE	54.03	HTL1-RSC8	MLDALKNER	6	HTL1	73	YIEESQAIIQELVKLTMEK	14	RSC8	434
MLDALKNER-YIEESQAIIQELVKLTMEK	DSSO	MS2_MS3	Inter	4	111.06	1	4	111.06	878.702	3511.79	31801	95.0655	0.5188	FALSE	54.03	HTL1-RSC8	MLDALKNER	6	HTL1	73	YIEESQAIIQELVKLTMEK	14	RSC8	434
MLDALKNER-MSLEEMKK	DSSO	MS2_MS3	Intra	3	111.06	0	4	111.06	748.026	2242.06	17635	55.4395	-0.47221	FALSE	61.04	HTL1-HTL1	MLDALKNER	6	HTL1	73	MSLEEMKK	7	HTL1	66
MSLEEMKK-EISEKYIEESQAIIQELVK	DSSO	MS2_MS3	Inter	4	110.87	0	4	110.87	851.176	3401.68	27401	90.5245	-0.55393	FALSE	61.04	HTL1-RSC8	MSLEEMKK	7	HTL1	66	EISEKYIEESQAIIQELVK	5	RSC8	420
SLEELNVSKK-LSLSKQILDLNK	DSSO	MS2_MS3	Intra	4	110.85	1	4	74.28	669.619	2675.45	21699	66.3849	-1.532	FALSE	61.04	RSC8-RSC8	SLEELNVSKK	9	RSC8	493	LSLSKQILDLNK	5	RSC8	477
KPLRDNR-TQVKR	DSSO	MS2_MS3	Intra	4	110.81	1	4	49.84	422.482	1686.91	5135	20.8359	-0.91769	FALSE	54.03	RSC2-RSC2	KPLRDNR	1	RSC2	234	TQVKR	4	RSC2	266
KPLRDNR-TSVKR	DSSO	MS2_MS3	Intra	3	110.81	0	3	70.08	549.299	1645.88	5260	21.1837	-0.61585	FALSE	54.03	RSC2-RSC2	KPLRDNR	1	RSC2	234	TSVKR	4	RSC2	187
IHEIEKR-AYKDTR	DSSO	MS2_MS3	Intra	3	110.81	0	4	110.81	612.308	1834.91	7918	28.3653	-0.16455	FALSE	54.03	RSC8-RSC8	IHEIEKR	6	RSC8	99	AYKDTR	3	RSC8	119
EVVGSTLNGKGGDSR-TISIVTAEDKENTQEESTSQENGGAK	DSSO	MS2_MS3	Inter	4	110.57	0	4	91.14	1100.51	4399.04	34222	97.5516	0.77595	FALSE	45.23	RSC8-STH1	EVVGSTLNGKGGDSR	10	RSC8	375	TISIVTAEDKENTQEESTSQENGGAK	10	STH1	1163
KHVLR-INEKMYDETNDIVTK	DSSO	MS2_MS3	Intra	3	110.56	0	4	78.44	874.769	2622.29	14294	45.4018	-0.33694	FALSE	42.1	SCC2-SCC2	KHVLR	1	SCC2	788	INEKMYDETNDIVTK	4	SCC2	796
LFYKNEVMK-NQNDPQKPIVGQIFR	DSSO	MS2_MS3	Intra	4	110.24	1	4	110.24	771.394	3082.55	22606	66.9534	1.7739	FALSE	49.07	RSC2-RSC2	LFYKNEVMK	4	RSC2	466	NQNDPQKPIVGQIFR	7	RSC2	426
QQLLEKR-KQSQATNATN	DSSO	MS2_MS3	Inter	3	110.22	0	4	101.24	712.024	2134.06	9072	31.8667	-1.17385	FALSE	61.04	STH1-ARP7	QQLLEKR	6	STH1	315	KQSQATNATN	1	ARP7	468
EFGAKIIR-GNVIEGKLAGDPIDK	DSSO	MS2_MS3	Intra	3	110.12	1	4	110.12	872.794	2616.37	20040	63.472	-0.4846	FALSE	54.03	RSC7-RSC7	EFGAKIIR	5	RSC7	232	GNVIEGKLAGDPIDK	7	RSC7	259
EKAEEVAR-KPLININPYTR	DSSO	MS2_MS3	Intra	4	109.48	1	4	91.62	605.067	2417.25	15488	51.2761	-0.10319	FALSE	73.05	RSC2-RSC2	EKAEEVAR	2	RSC2	152	KPLININPYTR	1	RSC2	223
YLTYSNKAPYMISLR-WSLKK	DSSO	MS2_MS3	Intra	3	109.48	0	4	109.48	880.119	2638.34	22401	66.4346	0.06809	FALSE	61.04	RSC9-RSC9	YLTYSNKAPYMISLR	7	RSC9	110	WSLKK	4	RSC9	102
YLTYSNKAPYMISLR-WSLKK	DSSO	MS2_MS3	Intra	3	109.48	0	3	109.48	880.119	2638.34	18543	66.3901	0.4497	FALSE	61.04	RSC9-RSC9	YLTYSNKAPYMISLR	7	RSC9	110	WSLKK	4	RSC9	102
ADAKAQGLR-IDKER	DSSO	MS2_MS3	Intra	3	109.44	0	4	97.69	582.965	1746.88	7771	28.2363	-1.12016	FALSE	49.07	STH1-STH1	ADAKAQGLR	4	STH1	1011	IDKER	3	STH1	1000
INEKMYDETNDIVTKVYVIAR-KHVLR	DSSO	MS2_MS3	Intra	5	109.41	0	4	81.93	665.55	3323.72	22394	66.4171	-1.52962	FALSE	61.04	SCC2-SCC2	INEKMYDETNDIVTKVYVIAR	4	SCC2	796	KHVLR	1	SCC2	788
ADAKAQGLR-ILFDKIDKER	DSSO	MS2_MS3	Intra	4	109.21	0	4	93.99	591.566	2363.24	13542	47.3647	-1.22319	FALSE	61.04	STH1-STH1	ADAKAQGLR	4	STH1	1011	ILFDKIDKER	8	STH1	1000
LLDQTKDTR-YPDYFPEWKK	DSSO	MS2_MS3	Inter	4	109.15	0	3	95.87	655.567	2619.25	19163	61.1077	0.42493	FALSE	61.04	STH1-ARP9	LLDQTKDTR	6	STH1	397	YPDYFPEWKK	9	ARP9	420
FLNDSKEITPAR-LKPLGMGK	DSSO	MS2_MS3	Inter	4	109	0	4	109	598.566	2391.24	16916	53.4752	-1.25328	FALSE	61.04	RSC9-RSC6	FLNDSKEITPAR	6	RSC9	504	LKPLGMGK	2	RSC6	135
TDLHSQTKR-LQSNGVLTGPAANTKSIHYSLANFNVFQSLPK	DSSO	MS2_MS3	Inter	5	108.93	0	3	91.36	932.677	4659.36	19888	70.0332	-0.94772	FALSE	61.04	RSC2-RSC9	TDLHSQTKR	8	RSC2	772	LQSNGVLTGPAANTKSIHYSLANFNVFQSLPK	15	RSC9	56
VSDKSR-EISEKYIEESQAIIQELVK	DSSO	MS2_MS3	Intra	4	108.92	1	3	108.92	775.146	3097.56	28846	86.9058	-3.93539	FALSE	45.23	RSC8-RSC8	VSDKSR	4	RSC8	413	EISEKYIEESQAIIQELVK	5	RSC8	420
ANNEEAAIVVDGKLQR-LPKMNVR	DSSO	MS2_MS3	Intra	4	108.53	1	4	91.84	686.107	2741.41	16616	55.6493	-1.087	FALSE	61.04	SCC2-SCC2	ANNEEAAIVVDGKLQR	13	SCC2	1060	LPKMNVR	3	SCC2	1004
RLDTSINLPTNTKTK-DHPPNKEMLR	DSSO	MS2_MS3	Intra	4	108.53	0	4	104.09	774.646	3095.56	13263	46.6039	0.15257	FALSE	61.04	RSC6-RSC6	RLDTSINLPTNTKTK	13	RSC6	63	DHPPNKEMLR	6	RSC6	71
NQNDPQKPIVGQIFR-LFYKNEVMK	DSSO	MS2_MS3	Intra	4	108.39	1	4	100.11	771.394	3082.55	18723	66.8675	-1.14613	FALSE	61.04	RSC2-RSC2	NQNDPQKPIVGQIFR	7	RSC2	426	LFYKNEVMK	4	RSC2	466
EVVGSTLNGKGGDSR-SLGLESKFSNATK	DSSO	MS2_MS3	Inter	3	108.34	1	3	70.39	1005.5	3014.47	17560	55.2263	0.12885	FALSE	45.23	RSC8-STH1	EVVGSTLNGKGGDSR	10	RSC8	375	SLGLESKFSNATK	7	STH1	177
LSLSKQILDLNK-SLEELNVSKK	DSSO	MS2_MS3	Intra	4	108.01	1	4	108.01	669.62	2675.46	22444	66.5529	-0.07182	FALSE	61.04	RSC8-RSC8	LSLSKQILDLNK	5	RSC8	477	SLEELNVSKK	9	RSC8	493
FKALGIADGER-LKPPAPK	DSSO	MS2_MS3	Intra	4	107.95	1	4	107.95	521.786	2084.12	14096	47.4895	-0.61881	FALSE	54.03	RSC9-RSC9	FKALGIADGER	2	RSC9	477	LKPPAPK	2	RSC9	368
TAKQR-LAALKSNDEEAYLK	DSSO	MS2_MS3	Intra	3	107.65	0	4	85.69	775.73	2325.18	12783	41.3713	-0.6844	FALSE	37.17	STH1-STH1	TAKQR	3	STH1	375	LAALKSNDEEAYLK	5	STH1	382
STMLQVSEKDLFELER-IIKELSIR	DSSO	MS2_MS3	Intra	4	107.61	1	4	107.61	764.154	3053.6	26900	78.2122	-0.40922	FALSE	61.04	ARP7-ARP7	STMLQVSEKDLFELER	9	ARP7	241	IIKELSIR	3	ARP7	410
EVILAKK-SIDKGFQYDEDLLNK	DSSO	MS2_MS3	Inter	3	107.59	0	4	91.98	914.801	2742.39	20498	63.1305	1.02291	FALSE	61.04	RSC58-STH1	EVILAKK	6	RSC58	463	SIDKGFQYDEDLLNK	4	STH1	106
TDLHSQTKR-SGREEMFPWKK	DSSO	MS2_MS3	Intra	4	107.55	0	4	96.93	660.069	2637.26	11475	41.7452	0.95524	FALSE	61.04	RSC2-RSC2	TDLHSQTKR	8	RSC2	772	SGREEMFPWKK	10	RSC2	783
FLNDSKEITPAR-FVIKGIQPR	DSSO	MS2_MS3	Intra	4	107.53	0	4	107.53	652.1	2605.38	15844	58.8539	0.24931	FALSE	61.04	RSC9-RSC9	FLNDSKEITPAR	6	RSC9	504	FVIKGIQPR	4	RSC9	470
FKASGHR-ILFDKIDKER	DSSO	MS2_MS3	Intra	4	107.32	0	4	107.32	559.796	2236.16	13781	46.641	-0.4276	FALSE	61.04	STH1-STH1	FKASGHR	2	STH1	804	ILFDKIDKER	5	STH1	997
INQALLGASSPKNLDDKVK-LVDATEKK	DSSO	MS2_MS3	Intra	5	107.29	1	3	47.96	615.132	3071.63	14935	47.026	-1.35076	FALSE	42.1	RSC4-RSC4	INQALLGASSPKNLDDKVK	12	RSC4	201	LVDATEKK	7	RSC4	188
IGYMDLYEKNEK-EITKLALQLNSSAQK	DSSO	MS2_MS3	Inter	4	107.09	1	4	81.65	826.668	3303.65	19474	68.8846	-1.0374	FALSE	61.04	RSC58-RSC6	IGYMDLYEKNEK	9	RSC58	322	EITKLALQLNSSAQK	4	RSC6	404
SLEELNVSKK-STMLQVSEKDLFELER	DSSO	MS2_MS3	Inter	4	107.03	1	4	77.09	807.908	3228.61	24883	74.9357	-0.15079	FALSE	61.04	RSC8-ARP7	SLEELNVSKK	9	RSC8	493	STMLQVSEKDLFELER	9	ARP7	241
IIKELSIRFPQYK-STMLQVSEKDLFELER	DSSO	MS2_MS3	Intra	5	106.61	0	2	106.61	744.193	3716.94	26063	79.4818	0.9049	FALSE	73.05	ARP7-ARP7	IIKELSIRFPQYK	3	ARP7	410	STMLQVSEKDLFELER	9	ARP7	241
SKFGGDFLDFQVHER-VGKEGEEVGEGDSIAK	DSSO	MS2_MS3	Inter	5	106.6	0	4	91.36	709.335	3542.65	19836	62.9166	0.49759	FALSE	61.04	ARP7-RSC8	SKFGGDFLDFQVHER	2	ARP7	183	VGKEGEEVGEGDSIAK	3	RSC8	533
IGIALTQTNNIKSR-SGKLLSGNEMDEYDDDDATELDK	DSSO	MS2_MS3	Intra	4	106.55	0	4	82.15	1062.25	4245.96	20701	66.3473	0.39646	FALSE	61.04	RSC58-RSC58	IGIALTQTNNIKSR	12	RSC58	149	SGKLLSGNEMDEYDDDDATELDK	3	RSC58	154
WYSKEDYETLKR-KQSQATNATN	DSSO	MS2_MS3	Intra	3	106.47	0	3	106.47	946.44	2837.31	12746	42.0455	-0.60352	FALSE	61.04	ARP7-ARP7	WYSKEDYETLKR	11	ARP7	464	KQSQATNATN	1	ARP7	468
QKLINNVASQAHHNIPYLR-LLTKQK	DSSO	MS2_MS3	Intra	6	106.42	0	4	75.3	518.12	3103.68	14373	54.6316	-0.94533	FALSE	73.05	STH1-STH1	QKLINNVASQAHHNIPYLR	2	STH1	260	LLTKQK	4	STH1	253
AYNNVTLKNLTAFQLLSQR-FSNATKTALGDPDTEIR	DSSO	MS2_MS3	Inter	4	106.39	1	4	89.66	1047.53	4187.11	22791	78.0808	-0.9926	FALSE	61.04	HTL1-STH1	AYNNVTLKNLTAFQLLSQR	8	HTL1	22	FSNATKTALGDPDTEIR	6	STH1	183
LENNGNSVKK-WFTTNKK	DSSO	MS2_MS3	Inter	4	106.38	1	3	106.38	546.774	2184.07	10224	34.6614	-2.18945	FALSE	61.04	RSC8-RSC2	LENNGNSVKK	9	RSC8	312	WFTTNKK	6	RSC2	823
LENNGNSVKK-WFTTNKK	DSSO	MS2_MS3	Inter	3	105.94	0	3	105.94	728.697	2184.08	8986	34.8448	-0.5825	FALSE	61.04	RSC8-RSC2	LENNGNSVKK	9	RSC8	312	WFTTNKK	6	RSC2	823
KHVLR-INEKMYDETNDIVTK	DSSO	MS2_MS3	Intra	4	105.42	1	4	85.5	656.328	2622.29	14492	45.912	-1.25057	FALSE	61.04	SCC2-SCC2	KHVLR	1	SCC2	788	INEKMYDETNDIVTK	4	SCC2	796
QKLINNVASQAHHNIPYLR-LLTKQK	DSSO	MS2_MS3	Intra	6	105.14	0	4	59.3	518.121	3103.69	15883	53.6869	0.79726	FALSE	73.05	STH1-STH1	QKLINNVASQAHHNIPYLR	2	STH1	260	LLTKQK	4	STH1	253
LKPPAPKEPPNLSEDLFQQLFK-LQPQVYKPWSL	DSSO	MS2_MS3	Inter	4	104.97	1	3	104.97	1013.79	4052.12	30144	90.745	-0.43746	FALSE	61.04	RSC9-RSC8	LKPPAPKEPPNLSEDLFQQLFK	7	RSC9	373	LQPQVYKPWSL	7	RSC8	553
LIAKPETVQSEVK-VKVLLVDQQGLR	DSSO	MS2_MS3	Inter	4	104.94	1	4	86.26	742.421	2966.66	18014	59.3748	1.62115	FALSE	54.03	RSC4-RSC7	LIAKPETVQSEVK	4	RSC4	390	VKVLLVDQQGLR	2	RSC7	340
KPLRDNR-TSVKR	DSSO	MS2_MS3	Intra	3	104.75	0	4	78.9	549.299	1645.88	5177	20.9562	-2.15508	FALSE	54.03	RSC2-RSC2	KPLRDNR	1	RSC2	234	TSVKR	4	RSC2	187
FKALGIADGER-LKPPAPK	DSSO	MS2_MS3	Intra	4	104.52	0	4	104.52	521.786	2084.12	14191	47.751	-0.40464	FALSE	54.03	RSC9-RSC9	FKALGIADGER	2	RSC9	477	LKPPAPK	2	RSC9	368
FKALGIADGER-LQPQVYKPWSL	DSSO	MS2_MS3	Inter	3	104.52	0	3	104.52	898.133	2692.38	26771	77.8709	-1.73889	FALSE	61.04	RSC9-RSC8	FKALGIADGER	2	RSC9	477	LQPQVYKPWSL	7	RSC8	553
NSDLEFNTFWDEKGNEIKVGK-VKNVK	DSSO	MS2_MS3	Intra	4	104.39	0	3	63.91	804.399	3214.58	15689	58.4284	0.28314	FALSE	54.03	ARP9-ARP9	NSDLEFNTFWDEKGNEIKVGK	18	ARP9	293	VKNVK	2	ARP9	272
VKVLLVDQQGLR-SLLTEDYLLNPNNFKK	DSSO	MS2_MS3	Inter	4	104.14	1	4	56.54	859.216	3433.84	27085	78.7173	-1.36711	FALSE	61.04	RSC7-RSC4	VKVLLVDQQGLR	2	RSC7	340	SLLTEDYLLNPNNFKK	15	RSC4	385
LSLSKQILDLNK-SLEELNVSKK	DSSO	MS2_MS3	Intra	3	103.97	1	4	82.15	892.49	2675.46	20713	66.3787	-0.94245	FALSE	45.23	RSC8-RSC8	LSLSKQILDLNK	5	RSC8	477	SLEELNVSKK	9	RSC8	493
INEKMYDETNDIVTK-KHVLR	DSSO	MS2_MS3	Intra	5	103.94	1	3	103.94	525.264	2622.29	13606	46.1837	-1.09002	FALSE	42.1	SCC2-SCC2	INEKMYDETNDIVTK	4	SCC2	796	KHVLR	1	SCC2	788
TTVLENNDGKR-AEEKPESK	DSSO	MS2_MS3	Intra	3	103.88	0	3	103.88	774.37	2321.1	7967	28.7717	0.14632	FALSE	61.04	STH1-STH1	TTVLENNDGKR	10	STH1	1222	AEEKPESK	4	STH1	1227
LVDATEKK-NLDDKVK	DSSO	MS2_MS3	Intra	4	103.87	1	4	79.41	473.747	1891.97	9545	36.4223	-0.42227	FALSE	49.07	RSC4-RSC4	LVDATEKK	7	RSC4	188	NLDDKVK	5	RSC4	206
SLEELNVSKK-QILDLNKSLEELNVSK	DSSO	MS2_MS3	Intra	4	103.69	1	4	53.23	787.419	3146.65	23234	71.8386	-0.58145	FALSE	61.04	RSC8-RSC8	SLEELNVSKK	9	RSC8	493	QILDLNKSLEELNVSK	7	RSC8	484
MLDALKNER-MSLEEMKK	DSSO	MS2_MS3	Intra	4	103.26	0	4	103.26	561.27	2242.06	17085	55.5675	-0.23059	FALSE	61.04	HTL1-HTL1	MLDALKNER	6	HTL1	73	MSLEEMKK	7	HTL1	66
MLDALKNER-YIEESQAIIQELVKLTMEK	DSSO	MS2_MS3	Inter	4	103.26	1	4	103.26	878.699	3511.78	32485	95.2957	-0.984	FALSE	54.03	HTL1-RSC8	MLDALKNER	6	HTL1	73	YIEESQAIIQELVKLTMEK	14	RSC8	434
MLDALKNER-YIEESQAIIQELVKLTMEK	DSSO	MS2_MS3	Inter	4	103.26	1	4	103.26	878.701	3511.78	31904	95.1581	-0.55557	FALSE	61.04	HTL1-RSC8	MLDALKNER	6	HTL1	73	YIEESQAIIQELVKLTMEK	14	RSC8	434
SKANEESAADNLDHK-KQSQATNATN	DSSO	MS2_MS3	Inter	3	103.13	0	3	103.13	950.093	2848.26	7020	28.6999	0.60848	FALSE	61.04	RSC9-ARP7	SKANEESAADNLDHK	2	RSC9	274	KQSQATNATN	1	ARP7	468
VSDKSR-EISEKYIEESQAIIQELVK	DSSO	MS2_MS3	Intra	3	103.03	0	4	103.03	1033.19	3097.57	25991	86.699	-0.58555	FALSE	54.03	RSC8-RSC8	VSDKSR	4	RSC8	413	EISEKYIEESQAIIQELVK	5	RSC8	420
VGSPGAGGPLTVQGLKQHQLQR-TDLHSQTKR	DSSO	MS2_MS3	Intra	5	102.67	0	4	69.82	694.964	3470.79	11487	46.1692	1.13576	FALSE	61.04	RSC2-RSC2	VGSPGAGGPLTVQGLKQHQLQR	16	RSC2	695	TDLHSQTKR	8	RSC2	772
FVIKGIQPR-SKFLNDSK	DSSO	MS2_MS3	Intra	4	102.62	1	4	102.62	539.041	2153.14	16084	54.2239	-0.19781	FALSE	61.04	RSC9-RSC9	FVIKGIQPR	4	RSC9	470	SKFLNDSK	2	RSC9	498
AEEKPESK-SPAKK	DSSO	MS2_MS3	Intra	3	102.62	0	3	102.62	535.599	1604.78	3742	16.3623	-0.1608	FALSE	54.03	STH1-STH1	AEEKPESK	4	STH1	1227	SPAKK	4	STH1	1235
SDSGTPADSGKTTWTLR-QGKDNLR	DSSO	MS2_MS3	Intra	4	102.55	1	4	102.55	692.579	2767.29	13200	46.4365	0.7015	FALSE	54.03	RSC6-RSC6	SDSGTPADSGKTTWTLR	11	RSC6	98	QGKDNLR	3	RSC6	213
TDLHSQTKR-TKGEILWFR	DSSO	MS2_MS3	Intra	4	102.55	0	4	89.2	598.807	2392.21	16592	52.6129	-2.77646	FALSE	61.04	RSC2-RSC2	TDLHSQTKR	8	RSC2	772	TKGEILWFR	2	RSC2	786
GNEIKVGK-GQKVK	DSSO	MS2_MS3	Intra	3	102.55	0	3	66.95	520.952	1560.84	6167	23.6797	-0.90453	FALSE	54.03	ARP9-ARP9	GNEIKVGK	5	ARP9	293	GQKVK	3	ARP9	270
FKALGIADGER-LKPPAPK	DSSO	MS2_MS3	Intra	3	102.52	0	4	102.52	695.379	2084.12	14199	47.7733	0.67949	FALSE	61.04	RSC9-RSC9	FKALGIADGER	2	RSC9	477	LKPPAPK	2	RSC9	368
INEKMYDETNDIVTK-KHVLR	DSSO	MS2_MS3	Intra	5	102.36	0	4	102.36	525.264	2622.29	13513	45.9425	-0.00064	FALSE	41.1	SCC2-SCC2	INEKMYDETNDIVTK	4	SCC2	796	KHVLR	1	SCC2	788
LIAKPETVQSEVK-SLLTEDYLLNPNNFKK	DSSO	MS2_MS3	Intra	4	102.03	1	4	52.01	877.715	3507.84	23117	71.5165	-0.96378	FALSE	61.04	RSC4-RSC4	LIAKPETVQSEVK	4	RSC4	390	SLLTEDYLLNPNNFKK	15	RSC4	385
SKFLNDSK-FVIKGIQPR	DSSO	MS2_MS3	Intra	4	102.01	1	4	65.37	539.041	2153.14	17706	54.2237	-0.44204	FALSE	61.04	RSC9-RSC9	SKFLNDSK	2	RSC9	498	FVIKGIQPR	4	RSC9	470
SDSGTPADSGKTTWTLR-NVSNAFNNAAAIVITDPVTGKK	DSSO	MS2_MS3	Inter	4	101.96	0	3	101.96	1046.02	4181.08	25024	73.2098	-0.01553	FALSE	61.04	RSC6-RSC9	SDSGTPADSGKTTWTLR	11	RSC6	98	NVSNAFNNAAAIVITDPVTGKK	21	RSC9	464
YNVIKSMQK-NEDKLVLTTINK	DSSO	MS2_MS3	Inter	4	101.82	1	3	101.82	664.599	2655.38	17665	58.4287	-0.12583	FALSE	61.04	RSC4-RSC58	YNVIKSMQK	5	RSC4	428	NEDKLVLTTINK	4	RSC58	70
QGKDNLR-SDSGTPADSGKTTWTLR	DSSO	MS2_MS3	Intra	4	101.72	0	4	85.34	692.579	2767.29	11480	46.1481	-1.75618	FALSE	54.03	RSC6-RSC6	QGKDNLR	3	RSC6	213	SDSGTPADSGKTTWTLR	11	RSC6	98
VSDKSR-EISEKYIEESQAIIQELVK	DSSO	MS2_MS3	Intra	3	101.64	0	4	101.64	1033.19	3097.56	26079	86.9335	-0.30636	FALSE	54.03	RSC8-RSC8	VSDKSR	4	RSC8	413	EISEKYIEESQAIIQELVK	5	RSC8	420
ANNEEAAIVVDGKLQR-LPKMNVR	DSSO	MS2_MS3	Intra	3	101.56	1	4	85.61	914.474	2741.41	18271	55.7334	-0.87266	FALSE	49.07	SCC2-SCC2	ANNEEAAIVVDGKLQR	13	SCC2	1060	LPKMNVR	3	SCC2	1004
TSVKR-ADAKAQGLR	DSSO	MS2_MS3	Inter	4	101.47	0	4	56.11	419.974	1676.87	6728	25.1955	-0.8047	FALSE	61.04	RSC2-STH1	TSVKR	4	RSC2	187	ADAKAQGLR	4	STH1	1011
LLDQTKDTR-LAALKSNDEEAYLK	DSSO	MS2_MS3	Intra	4	100.88	0	4	83.45	703.608	2811.41	13696	52.7075	0.646	FALSE	61.04	STH1-STH1	LLDQTKDTR	6	STH1	397	LAALKSNDEEAYLK	5	STH1	382
INEKMYDETNDIVTK-KHVLR	DSSO	MS2_MS3	Intra	4	100.58	1	4	100.58	656.328	2622.29	15207	48.9037	-0.69103	FALSE	61.04	SCC2-SCC2	INEKMYDETNDIVTK	4	SCC2	796	KHVLR	1	SCC2	788
INEKMYDETNDIVTK-KHVLR	DSSO	MS2_MS3	Intra	4	100.58	1	4	100.58	656.327	2622.29	12960	45.7869	-1.06671	FALSE	61.04	SCC2-SCC2	INEKMYDETNDIVTK	4	SCC2	796	KHVLR	1	SCC2	788
INEKMYDETNDIVTK-KHVLR	DSSO	MS2_MS3	Intra	4	100.21	1	4	100.21	656.328	2622.29	13656	46.3201	-1.16417	FALSE	61.04	SCC2-SCC2	INEKMYDETNDIVTK	4	SCC2	796	KHVLR	1	SCC2	788
EKAEEVAR-TSVKR	DSSO	MS2_MS3	Intra	3	100.09	0	3	86.14	560.286	1678.84	6319	24.0885	0.03942	FALSE	54.03	RSC2-RSC2	EKAEEVAR	2	RSC2	152	TSVKR	4	RSC2	187
KINYEQEAQK-KEFPVNLTIK	DSSO	MS2_MS3	Intra	3	99.99	0	3	79.7	866.117	2596.34	17896	54.7292	-1.22793	FALSE	49.07	RSC8-RSC8	KINYEQEAQK	1	RSC8	55	KEFPVNLTIK	1	RSC8	222
KSIDK-DQDIYETKLDTLR	DSSO	MS2_MS3	Intra	3	99.92	0	4	99.92	786.39	2357.16	17217	57.2671	0.92563	FALSE	61.04	STH1-STH1	KSIDK	1	STH1	102	DQDIYETKLDTLR	8	STH1	96
SDSGTPADSGKTTWTLR-EEIVDALEWNYDENNVVEFDGIDIKR	DSSO	MS2_MS3	Intra	4	99.71	1	4	99.71	1266.09	5061.32	30036	88.811	-0.49784	FALSE	45.23	RSC6-RSC6	SDSGTPADSGKTTWTLR	11	RSC6	98	EEIVDALEWNYDENNVVEFDGIDIKR	25	RSC6	209
VGSPGAGGPLTVQGLKQHQLQR-LQQQQHQYQQQKR	DSSO	MS2_MS3	Intra	5	99.71	0	4	70.08	826.029	4126.12	12599	44.798	1.4469	FALSE	73.05	RSC2-RSC2	VGSPGAGGPLTVQGLKQHQLQR	16	RSC2	695	LQQQQHQYQQQKR	12	RSC2	713
NKQLPAK-KPDISK	DSSO	MS2_MS3	Intra	3	99.7	0	4	54.95	548.299	1642.88	8347	29.5168	-0.95544	FALSE	54.03	SCC2-SCC2	NKQLPAK	2	SCC2	1454	KPDISK	1	SCC2	1460
INEKMYDETNDIVTK-KHVLR	DSSO	MS2_MS3	Intra	4	99.66	1	4	99.66	656.329	2622.29	13552	46.0416	-0.76637	FALSE	61.04	SCC2-SCC2	INEKMYDETNDIVTK	4	SCC2	796	KHVLR	1	SCC2	788
FKALGIADGER-LKPPAPK	DSSO	MS2_MS3	Intra	3	99.57	0	4	99.57	695.38	2084.12	11956	47.5783	-1.63495	FALSE	61.04	RSC9-RSC9	FKALGIADGER	2	RSC9	477	LKPPAPK	2	RSC9	368
KHVLR-INEKMYDETNDIVTK	DSSO	MS2_MS3	Intra	4	99.51	1	4	67.45	656.326	2622.28	14575	46.1167	-2.40875	FALSE	61.04	SCC2-SCC2	KHVLR	1	SCC2	788	INEKMYDETNDIVTK	4	SCC2	796
TGYSSSKLSSLR-LQQQQHQYQQQKR	DSSO	MS2_MS3	Intra	4	99.32	0	4	91.01	796.645	3183.56	10078	36.4862	0.60402	FALSE	61.04	RSC2-RSC2	TGYSSSKLSSLR	7	RSC2	651	LQQQQHQYQQQKR	12	RSC2	713
TKGNVIEGK-EFGAKIIR	DSSO	MS2_MS3	Intra	3	99.28	0	4	99.28	679.367	2036.08	14950	47.0586	-0.94373	FALSE	49.07	RSC7-RSC7	TKGNVIEGK	2	RSC7	252	EFGAKIIR	5	RSC7	232
LQQQQHQYQQQKR-VGSPGAGGPLTVQGLKQHQLQR	DSSO	MS2_MS3	Intra	5	99.16	0	4	73.99	826.031	4126.12	11184	45.2982	0.89857	FALSE	73.05	RSC2-RSC2	LQQQQHQYQQQKR	12	RSC2	713	VGSPGAGGPLTVQGLKQHQLQR	16	RSC2	695
MLDALKNER-MSLEEMKK	DSSO	MS2_MS3	Intra	3	98.94	0	4	98.94	748.025	2242.06	16966	55.2459	-1.08995	FALSE	61.04	HTL1-HTL1	MLDALKNER	6	HTL1	73	MSLEEMKK	7	HTL1	66
FLNDSKEITPAR-FVIKGIQPR	DSSO	MS2_MS3	Intra	4	98.94	1	4	98.94	652.1	2605.38	18339	58.9117	-0.24545	FALSE	61.04	RSC9-RSC9	FLNDSKEITPAR	6	RSC9	504	FVIKGIQPR	4	RSC9	470
FLNDSKEITPAR-FKALGIADGER	DSSO	MS2_MS3	Intra	4	98.94	0	4	98.94	681.845	2724.36	19045	59.2424	-0.22894	FALSE	61.04	RSC9-RSC9	FLNDSKEITPAR	6	RSC9	504	FKALGIADGER	2	RSC9	477
QGKDNLR-LKPLGMGKK	DSSO	MS2_MS3	Intra	4	98.9	0	4	87.8	490.519	1959.05	9602	35.1716	-0.97446	FALSE	61.04	RSC6-RSC6	QGKDNLR	3	RSC6	213	LKPLGMGKK	8	RSC6	141
FDNKSTAEEQEAFLR-LDIDGKVIQAGK	DSSO	MS2_MS3	Intra	4	98.9	1	4	98.9	800.396	3198.56	20220	65.0957	-0.68601	FALSE	61.04	STH1-STH1	FDNKSTAEEQEAFLR	4	STH1	948	LDIDGKVIQAGK	6	STH1	938
LQQQQHQYQQQKR-FKALGIADGERESQVPISALK	DSSO	MS2_MS3	Inter	6	98.5	0	3	69.38	688.693	4127.12	11346	45.7894	-0.71761	FALSE	73.05	RSC2-RSC9	LQQQQHQYQQQKR	12	RSC2	713	FKALGIADGERESQVPISALK	2	RSC9	477
FKASGHR-MKDLK	DSSO	MS2_MS3	Intra	3	98.42	0	4	98.42	531.935	1593.79	6886	25.6271	-1.14376	FALSE	61.04	STH1-STH1	FKASGHR	2	STH1	804	MKDLK	2	STH1	830
DKNIPGR-LEALVKQITSVK	DSSO	MS2_MS3	Inter	4	98.32	1	4	98.32	572.069	2285.25	17325	57.552	-1.39571	FALSE	61.04	SCC2-SCC4	DKNIPGR	2	SCC2	8	LEALVKQITSVK	6	SCC4	617
LWKTPDGK-TQVKR	DSSO	MS2_MS3	Intra	3	98.32	0	4	98.32	578.307	1732.91	8635	32.3993	-0.27859	FALSE	61.04	RSC2-RSC2	LWKTPDGK	3	RSC2	437	TQVKR	4	RSC2	266
INQALLGASSPKNLDDK-LVDATEKK	DSSO	MS2_MS3	Intra	3	98.08	0	4	75.28	948.828	2844.47	14612	48.9069	-0.7432	FALSE	61.04	RSC4-RSC4	INQALLGASSPKNLDDK	12	RSC4	201	LVDATEKK	7	RSC4	188
FKALGIADGER-LKPPAPK	DSSO	MS2_MS3	Intra	4	98.04	1	4	98.04	521.786	2084.12	14912	48.0739	-0.38752	FALSE	54.03	RSC9-RSC9	FKALGIADGER	2	RSC9	477	LKPPAPK	2	RSC9	368
YVKESEK-LDTSINLPTNTKTK	DSSO	MS2_MS3	Inter	4	97.91	1	3	73.19	647.081	2585.3	12543	44.6436	-1.07514	FALSE	61.04	RSC8-RSC6	YVKESEK	3	RSC8	463	LDTSINLPTNTKTK	12	RSC6	63
AYKDTR-IHEIEKR	DSSO	MS2_MS3	Intra	4	97.91	1	0	97.91	459.483	1834.91	7451	27.1349	-0.58061	FALSE	61.04	RSC8-RSC8	AYKDTR	3	RSC8	119	IHEIEKR	6	RSC8	99
FDNKSTAEEQEAFLR-LDIDGKVIQAGK	DSSO	MS2_MS3	Intra	4	97.9	1	4	97.9	800.398	3198.57	20683	65.1488	-0.495	FALSE	61.04	STH1-STH1	FDNKSTAEEQEAFLR	4	STH1	948	LDIDGKVIQAGK	6	STH1	938
LAGDPIDKSAR-TKGNVIEGK	DSSO	MS2_MS3	Intra	3	97.73	0	4	97.73	749.055	2245.15	11729	41.0247	-0.50608	FALSE	61.04	RSC7-RSC7	LAGDPIDKSAR	8	RSC7	267	TKGNVIEGK	2	RSC7	252
TDLHSQTKR-VGSPGAGGPLTVQGLKQHQLQR	DSSO	MS2_MS3	Intra	5	97.6	0	3	89.62	694.965	3470.8	11563	46.3827	-1.78095	FALSE	61.04	RSC2-RSC2	TDLHSQTKR	8	RSC2	772	VGSPGAGGPLTVQGLKQHQLQR	16	RSC2	695
ADAKAQGLR-WAPSLNTIIYKGTPNQR	DSSO	MS2_MS3	Intra	4	97.57	1	4	80.45	762.145	3045.56	19002	61.9241	0.40943	FALSE	61.04	STH1-STH1	ADAKAQGLR	4	STH1	1011	WAPSLNTIIYKGTPNQR	11	STH1	551
ANNEEAAIVVDGKLQR-LPKMNVR	DSSO	MS2_MS3	Intra	4	97.28	1	4	86.28	686.107	2741.41	17765	55.7859	-1.17698	FALSE	61.04	SCC2-SCC2	ANNEEAAIVVDGKLQR	13	SCC2	1060	LPKMNVR	3	SCC2	1004
SLEELNVSKK-STMLQVSEKDLFELER	DSSO	MS2_MS3	Inter	4	97.21	1	4	46.08	807.906	3228.6	21603	74.8111	0.67666	FALSE	61.04	RSC8-ARP7	SLEELNVSKK	9	RSC8	493	STMLQVSEKDLFELER	9	ARP7	241
VKVLLVDQQGLR-SLLTEDYLLNPNNFKK	DSSO	MS2_MS3	Inter	4	97.21	1	3	61.03	859.216	3433.84	23054	78.8133	0.50151	FALSE	54.03	RSC7-RSC4	VKVLLVDQQGLR	2	RSC7	340	SLLTEDYLLNPNNFKK	15	RSC4	385
IIKELSIRFPQYK-STMLQVSEKDLFELER	DSSO	MS2_MS3	Intra	4	97.2	0	4	97.2	929.988	3716.93	26612	79.6377	0.48827	FALSE	73.05	ARP7-ARP7	IIKELSIRFPQYK	3	ARP7	410	STMLQVSEKDLFELER	9	ARP7	241
WYSKEDYETLKR-KQSQATNATN	DSSO	MS2_MS3	Intra	3	96.73	0	4	96.73	946.439	2837.3	11324	41.3286	-0.23446	FALSE	61.04	ARP7-ARP7	WYSKEDYETLKR	11	ARP7	464	KQSQATNATN	1	ARP7	468
STMLQVSEKDLFELER-SLEELNVSKK	DSSO	MS2_MS3	Inter	4	96.5	1	4	96.5	807.907	3228.6	24363	74.8569	-0.50589	FALSE	45.23	ARP7-RSC8	STMLQVSEKDLFELER	9	ARP7	241	SLEELNVSKK	9	RSC8	493
ANNEEAAIVVDGKLQR-LPKMNVR	DSSO	MS2_MS3	Intra	4	96.45	0	4	89.5	686.107	2741.41	14710	55.6237	-0.37009	FALSE	61.04	SCC2-SCC2	ANNEEAAIVVDGKLQR	13	SCC2	1060	LPKMNVR	3	SCC2	1004
NQNDPQKPIVGQIFR-LFYKNEVMK	DSSO	MS2_MS3	Intra	3	96.25	0	3	93.79	1028.19	3082.54	18743	66.9205	0.45571	FALSE	61.04	RSC2-RSC2	NQNDPQKPIVGQIFR	7	RSC2	426	LFYKNEVMK	4	RSC2	466
AKSLGLESK-NDNTTAIEVDYSEKKPIK	DSSO	MS2_MS3	Intra	4	96.14	0	4	80.56	789.401	3154.58	14995	49.9344	0.81024	FALSE	39.46	STH1-STH1	AKSLGLESK	2	STH1	170	NDNTTAIEVDYSEKKPIK	14	STH1	156
QGKDNLR-FVIKGIQPR	DSSO	MS2_MS3	Inter	4	96.03	0	4	58.47	512.031	2045.1	14709	47.5124	-0.13201	FALSE	61.04	RSC6-RSC9	QGKDNLR	3	RSC6	213	FVIKGIQPR	4	RSC9	470
FKALGIADGER-LKPPAPK	DSSO	MS2_MS3	Intra	3	96.01	0	4	96.01	695.379	2084.12	15171	47.6636	0.16701	FALSE	61.04	RSC9-RSC9	FKALGIADGER	2	RSC9	477	LKPPAPK	2	RSC9	368
LLKTNR-NTGVNSTLSSNSILKK	DSSO	MS2_MS3	Intra	4	95.79	1	4	95.79	641.849	2564.37	12740	45.185	-0.20653	FALSE	54.03	SCC2-SCC2	LLKTNR	3	SCC2	1193	NTGVNSTLSSNSILKK	15	SCC2	1188
SKFLNDSK-FVIKGIQPR	DSSO	MS2_MS3	Intra	4	95.77	1	4	53.71	539.041	2153.14	15986	53.9717	0.15491	FALSE	61.04	RSC9-RSC9	SKFLNDSK	2	RSC9	498	FVIKGIQPR	4	RSC9	470
FELSKPDR-NVMKVLK	DSSO	MS2_MS3	Intra	3	95.61	0	4	85.15	660.682	1980.03	13662	52.6099	0.10374	FALSE	61.04	RSC2-RSC2	FELSKPDR	5	RSC2	385	NVMKVLK	4	RSC2	286
YLTYSNKAPYMISLR-WSLKK	DSSO	MS2_MS3	Intra	4	95.58	0	4	95.58	660.341	2638.34	18536	66.3695	-0.91168	FALSE	54.03	RSC9-RSC9	YLTYSNKAPYMISLR	7	RSC9	110	WSLKK	4	RSC9	102
EKAEEVAR-YPQLVYPDLGPLPDEPGYEEFQQKLR	DSSO	MS2_MS3	Intra	4	95.36	1	4	87.52	1045.76	4180.02	27041	78.5982	-0.6836	FALSE	49.07	RSC2-RSC2	EKAEEVAR	2	RSC2	152	YPQLVYPDLGPLPDEPGYEEFQQKLR	24	RSC2	148
INQALLGASSPKNLDDK-LVDATEKK	DSSO	MS2_MS3	Intra	4	95.21	0	4	76.88	711.871	2844.46	14017	48.6906	0.7874	FALSE	49.07	RSC4-RSC4	INQALLGASSPKNLDDK	12	RSC4	201	LVDATEKK	7	RSC4	188
KPLRDNR-TQVKR	DSSO	MS2_MS3	Intra	3	95.11	0	4	66.48	562.974	1686.91	5127	20.8124	-1.41046	FALSE	61.04	RSC2-RSC2	KPLRDNR	1	RSC2	234	TQVKR	4	RSC2	266
LENNGNSVKK-KNVYDSAQDFNALQDESR	DSSO	MS2_MS3	Intra	4	95.09	0	4	95.09	840.642	3359.55	15883	50.715	0.27567	FALSE	54.03	RSC8-RSC8	LENNGNSVKK	9	RSC8	312	KNVYDSAQDFNALQDESR	1	RSC8	232
NQNDPQKPIVGQIFR-LFYKNEVMK	DSSO	MS2_MS3	Intra	4	95.09	0	3	92.95	771.394	3082.55	21014	67.1547	0.1648	FALSE	49.07	RSC2-RSC2	NQNDPQKPIVGQIFR	7	RSC2	426	LFYKNEVMK	4	RSC2	466
QEVEGGDGAEPQVKK-LENNGNSVKK	DSSO	MS2_MS3	Intra	3	94.92	0	4	83.46	944.123	2830.36	8727	30.8813	0.39049	FALSE	61.04	RSC8-RSC8	QEVEGGDGAEPQVKK	14	RSC8	221	LENNGNSVKK	9	RSC8	312
INQALLGASSPKNLDDK-LVDATEKK	DSSO	MS2_MS3	Intra	4	94.87	1	3	83.07	711.872	2844.47	14577	48.8091	-0.19998	FALSE	54.03	RSC4-RSC4	INQALLGASSPKNLDDK	12	RSC4	201	LVDATEKK	7	RSC4	188
TKGNVIEGK-EFGAKIIR	DSSO	MS2_MS3	Intra	3	94.66	0	4	94.66	679.366	2036.08	14900	48.0412	-0.83363	FALSE	49.07	RSC7-RSC7	TKGNVIEGK	2	RSC7	252	EFGAKIIR	5	RSC7	232
GLNNKIMQLR-HNALFVGAGTEGATKGGIK	DSSO	MS2_MS3	Intra	4	94.47	0	4	94.47	793.665	3171.64	16604	60.942	1.07083	FALSE	61.04	STH1-STH1	GLNNKIMQLR	5	STH1	755	HNALFVGAGTEGATKGGIK	15	STH1	746
EQIITVDNELKK-ILEQIKDGGLGPELENR	DSSO	MS2_MS3	Intra	4	94.41	1	2	94.41	867.704	3467.8	21930	69.4525	0.50797	FALSE	61.04	SCC2-SCC2	EQIITVDNELKK	11	SCC2	655	ILEQIKDGGLGPELENR	6	SCC2	662
YNVIKSMQK-FIKNR	DSSO	MS2_MS3	Inter	3	94.37	0	4	94.37	649.006	1945	12197	42.3209	-0.27908	FALSE	45.23	RSC4-RSC58	YNVIKSMQK	5	RSC4	428	FIKNR	3	RSC58	56
INQALLGASSPKNLDDKVK-LVDATEKK	DSSO	MS2_MS3	Intra	4	94.32	1	4	59.57	768.664	3071.63	13932	47.0442	-0.8839	FALSE	49.07	RSC4-RSC4	INQALLGASSPKNLDDKVK	12	RSC4	201	LVDATEKK	7	RSC4	188
IGIALTQTNNIKSR-LENNGNSVKK	DSSO	MS2_MS3	Inter	4	93.65	0	4	80.93	697.871	2788.46	10868	44.259	-0.56777	FALSE	61.04	RSC58-RSC8	IGIALTQTNNIKSR	12	RSC58	149	LENNGNSVKK	9	RSC8	312
LKPPAPKEPPNLSEDLFQQLFK-SKFLNDSK	DSSO	MS2_MS3	Intra	5	93.51	1	4	93.51	727.179	3631.87	24628	76.5298	-0.6659	FALSE	73.05	RSC9-RSC9	LKPPAPKEPPNLSEDLFQQLFK	7	RSC9	373	SKFLNDSK	2	RSC9	498
ILEQIKDGGLGPELENR-EQIITVDNELKK	DSSO	MS2_MS3	Intra	3	93.37	1	4	93.37	1156.6	3467.79	21952	69.5088	0.67747	FALSE	61.04	SCC2-SCC2	ILEQIKDGGLGPELENR	6	SCC2	662	EQIITVDNELKK	11	SCC2	655
LSLSKQILDLNK-SLEELNVSKK	DSSO	MS2_MS3	Intra	4	93.35	1	4	93.35	669.619	2675.45	21779	66.6013	0.62678	FALSE	61.04	RSC8-RSC8	LSLSKQILDLNK	5	RSC8	477	SLEELNVSKK	9	RSC8	493
STMLQVSEKDLFELER-IIKELSIR	DSSO	MS2_MS3	Intra	4	93.34	0	3	93.34	764.154	3053.59	26350	78.9322	-1.13526	FALSE	61.04	ARP7-ARP7	STMLQVSEKDLFELER	9	ARP7	241	IIKELSIR	3	ARP7	410
INQALLGASSPKNLDDKVK-LVDATEKK	DSSO	MS2_MS3	Intra	4	92.98	1	3	43.54	768.663	3071.63	14943	47.041	-1.37905	FALSE	45.23	RSC4-RSC4	INQALLGASSPKNLDDKVK	12	RSC4	201	LVDATEKK	7	RSC4	188
EKYNMK-QKSIR	DSSO	MS2_MS3	Inter	3	92.92	0	3	92.92	534.266	1600.78	7366	26.9273	0.05976	FALSE	61.04	ARP9-STH1	EKYNMK	2	ARP9	453	QKSIR	2	STH1	255
INEKMYDETNDIVTK-KHVLR	DSSO	MS2_MS3	Intra	4	92.63	1	4	92.63	656.328	2622.29	15125	48.6703	-1.06687	FALSE	61.04	SCC2-SCC2	INEKMYDETNDIVTK	4	SCC2	796	KHVLR	1	SCC2	788
NQEDEKNLQR-ANKVSYYGNPTSK	DSSO	MS2_MS3	Intra	4	92.61	0	3	71.82	715.587	2859.32	10663	38.093	0.41485	FALSE	61.04	RTT102-RTT102	NQEDEKNLQR	6	RTT102	71	ANKVSYYGNPTSK	3	RTT102	12
NEDKLVLTTINKR-TNSLESEHLKIPK	DSSO	MS2_MS3	Inter	5	92.27	0	4	75.34	640.145	3196.69	15306	52.1337	2.05133	FALSE	39.46	RSC58-RSC4	NEDKLVLTTINKR	12	RSC58	78	TNSLESEHLKIPK	10	RSC4	420
LGTILILEEYTKDAK-EQIITVDNELKK	DSSO	MS2_MS3	Intra	4	92.27	1	4	92.27	824.192	3293.75	24869	76.2418	-0.60649	FALSE	61.04	SCC2-SCC2	LGTILILEEYTKDAK	12	SCC2	641	EQIITVDNELKK	11	SCC2	655
LDIDGKVIQAGK-FDNKSTAEEQEAFLR	DSSO	MS2_MS3	Intra	4	92.25	1	3	69.26	800.401	3198.58	21918	65.1733	0.21325	FALSE	54.03	STH1-STH1	LDIDGKVIQAGK	6	STH1	938	FDNKSTAEEQEAFLR	4	STH1	948
FELSKPDR-NVMKVLK	DSSO	MS2_MS3	Intra	3	92.05	0	4	78.85	660.681	1980.03	15499	52.6711	-0.15421	FALSE	61.04	RSC2-RSC2	FELSKPDR	5	RSC2	385	NVMKVLK	4	RSC2	286
NQEDEKNLQR-YKTWLR	DSSO	MS2_MS3	Intra	4	91.96	0	4	79.68	575.03	2297.1	13842	45.1077	0.50581	FALSE	61.04	RTT102-RTT102	NQEDEKNLQR	6	RTT102	71	YKTWLR	2	RTT102	61
ISNILEKTFTSLAR-QNSIPEVKFPQELSDVSK	DSSO	MS2_MS3	Inter	4	91.66	1	4	91.66	949.494	3794.96	24963	83.9202	-0.36074	FALSE	61.04	RSC2-RSC9	ISNILEKTFTSLAR	7	RSC2	373	QNSIPEVKFPQELSDVSK	8	RSC9	518
FKASGHR-DLKYMR	DSSO	MS2_MS3	Intra	3	91.63	0	4	91.63	595.624	1784.86	8913	33.1678	-1.1398	FALSE	54.03	STH1-STH1	FKASGHR	2	STH1	804	DLKYMR	3	STH1	833
FKALGIADGER-ESQVPISALKSK	DSSO	MS2_MS3	Intra	3	91.55	0	3	91.55	874.127	2620.37	17827	58.875	-0.011	FALSE	61.04	RSC9-RSC9	FKALGIADGER	2	RSC9	477	ESQVPISALKSK	10	RSC9	496
LENNGNSVKK-KEFPVNLTIK	DSSO	MS2_MS3	Intra	4	90.43	0	3	90.43	612.826	2448.28	15814	50.5271	0.27854	FALSE	61.04	RSC8-RSC8	LENNGNSVKK	9	RSC8	312	KEFPVNLTIK	1	RSC8	222
VKNVK-NSDLEFNTFWDEKGNEIKVGK	DSSO	MS2_MS3	Intra	4	89.67	0	2	32.39	804.399	3214.57	15772	58.6511	0.08362	FALSE	49.07	ARP9-ARP9	VKNVK	2	ARP9	272	NSDLEFNTFWDEKGNEIKVGK	18	ARP9	293
LQQQQHQYQQQKR-TGYSSSKLSSLR	DSSO	MS2_MS3	Intra	5	89.51	0	4	53.56	637.518	3183.56	10067	36.4591	0.47429	FALSE	61.04	RSC2-RSC2	LQQQQHQYQQQKR	12	RSC2	713	TGYSSSKLSSLR	7	RSC2	651
VSYYGNPTSKESWR-NQEDEKNLQR	DSSO	MS2_MS3	Intra	3	89.51	0	4	89.51	1035.47	3104.41	14492	46.8998	0.19982	FALSE	49.07	RTT102-RTT102	VSYYGNPTSKESWR	10	RTT102	22	NQEDEKNLQR	6	RTT102	71
ANNEEAAIVVDGKLQR-LPKMNVR	DSSO	MS2_MS3	Intra	4	89.49	1	4	86	686.107	2741.41	17150	55.7366	-0.77372	FALSE	61.04	SCC2-SCC2	ANNEEAAIVVDGKLQR	13	SCC2	1060	LPKMNVR	3	SCC2	1004
SYESKFGQPVR-SDSGTPADSGKTTWTLR	DSSO	MS2_MS3	Inter	4	89.4	1	4	80.49	809.382	3234.51	18311	57.268	0.4176	FALSE	61.04	RSC9-RSC6	SYESKFGQPVR	5	RSC9	423	SDSGTPADSGKTTWTLR	11	RSC6	98
KPDISK-NKQLPAK	DSSO	MS2_MS3	Intra	3	89.37	0	4	68.92	548.299	1642.88	8411	29.6943	-1.02337	FALSE	54.03	SCC2-SCC2	KPDISK	1	SCC2	1460	NKQLPAK	2	SCC2	1454
AYKDTR-IHEIEKR	DSSO	MS2_MS3	Intra	4	89.35	1	0	89.35	459.484	1834.91	7250	26.6197	1.28214	FALSE	61.04	RSC8-RSC8	AYKDTR	3	RSC8	119	IHEIEKR	6	RSC8	99
FKALGIADGER-FLNDSKEITPAR	DSSO	MS2_MS3	Intra	4	89.17	1	4	89.17	681.845	2724.36	15830	58.8159	1.38666	FALSE	61.04	RSC9-RSC9	FKALGIADGER	2	RSC9	477	FLNDSKEITPAR	6	RSC9	504
LPKMNVR-ANNEEAAIVVDGKLQR	DSSO	MS2_MS3	Intra	4	88.95	1	4	71.27	686.107	2741.4	18333	55.8972	-0.30258	FALSE	61.04	SCC2-SCC2	LPKMNVR	3	SCC2	1004	ANNEEAAIVVDGKLQR	13	SCC2	1060
KLIEMDSR-YIEESQAIIQELVKLTMEK	DSSO	MS2_MS3	Inter	4	88.95	1	3	74.67	854.188	3413.73	31874	95.0758	-1.23591	FALSE	54.03	RSC6-RSC8	KLIEMDSR	1	RSC6	35	YIEESQAIIQELVKLTMEK	14	RSC8	434
EVVGSTLNGKGGDSR-TISIVTAEDKENTQEESTSQENGGAK	DSSO	MS2_MS3	Inter	4	88.39	0	4	61.16	1100.51	4399.04	32770	97.6767	0.43288	FALSE	61.04	RSC8-STH1	EVVGSTLNGKGGDSR	10	RSC8	375	TISIVTAEDKENTQEESTSQENGGAK	10	STH1	1163
EVVGSTLNGKGGDSR-TISIVTAEDKENTQEESTSQENGGAK	DSSO	MS2_MS3	Inter	4	88.39	0	3	81.11	1100.52	4399.05	29896	97.3819	1.30687	FALSE	61.04	RSC8-STH1	EVVGSTLNGKGGDSR	10	RSC8	375	TISIVTAEDKENTQEESTSQENGGAK	10	STH1	1163
TKDHPPNK-YVKESEK	DSSO	MS2_MS3	Inter	3	88.37	0	3	66.81	659.32	1975.94	5158	20.903	-0.588	FALSE	54.03	RSC6-RSC8	TKDHPPNK	2	RSC6	65	YVKESEK	3	RSC8	463
SLGLESKFSNATK-EVVGSTLNGKGGDSR	DSSO	MS2_MS3	Inter	4	88.28	0	4	72.53	754.375	3014.48	16981	55.2854	0.25339	FALSE	61.04	STH1-RSC8	SLGLESKFSNATK	7	STH1	177	EVVGSTLNGKGGDSR	10	RSC8	375
NVLLKFPVSELNR-NSDNNNVTDYSQSAKNK	DSSO	MS2_MS3	Intra	4	88.22	0	4	64.9	896.939	3584.73	17557	63.6568	-0.34258	FALSE	61.04	RSC30-RSC30	NVLLKFPVSELNR	5	RSC30	826	NSDNNNVTDYSQSAKNK	15	RSC30	819
EKAEEVAR-YPQLVYPDLGPLPDEPGYEEFQQKLR	DSSO	MS2_MS3	Intra	4	88.18	1	4	78.13	1045.76	4180.03	25443	78.7127	-0.05798	FALSE	49.07	RSC2-RSC2	EKAEEVAR	2	RSC2	152	YPQLVYPDLGPLPDEPGYEEFQQKLR	24	RSC2	148
SDSGTPADSGKTTWTLR-EEIVDALEWNYDENNVVEFDGIDIKR	DSSO	MS2_MS3	Intra	4	88.11	1	4	88.11	1266.09	5061.32	26773	88.8323	-1.2454	FALSE	45.23	RSC6-RSC6	SDSGTPADSGKTTWTLR	11	RSC6	98	EEIVDALEWNYDENNVVEFDGIDIKR	25	RSC6	209
SDSGTPADSGKTTWTLR-FVIKGIQPR	DSSO	MS2_MS3	Inter	4	88.11	0	4	88.11	749.382	2994.5	20415	62.9116	0.79397	FALSE	54.03	RSC6-RSC9	SDSGTPADSGKTTWTLR	11	RSC6	98	FVIKGIQPR	4	RSC9	470
EQIITVDNELKK-ILEQIKDGGLGPELENR	DSSO	MS2_MS3	Intra	4	88.03	1	2	88.03	867.705	3467.8	22321	69.4303	1.4232	FALSE	61.04	SCC2-SCC2	EQIITVDNELKK	11	SCC2	655	ILEQIKDGGLGPELENR	6	SCC2	662
WSLKK-YLTYSNKAPYMISLR	DSSO	MS2_MS3	Intra	4	87.58	0	4	54.22	660.341	2638.34	22381	66.3847	-1.75393	FALSE	54.03	RSC9-RSC9	WSLKK	4	RSC9	102	YLTYSNKAPYMISLR	7	RSC9	110
SNDEEAYLKLLDQTK-TAKQR	DSSO	MS2_MS3	Intra	3	87.43	0	4	65.73	843.084	2527.24	19003	57.6498	0.41043	FALSE	61.04	STH1-STH1	SNDEEAYLKLLDQTK	9	STH1	391	TAKQR	3	STH1	375
KPLININPYTR-ADAKAQGLR	DSSO	MS2_MS3	Inter	4	87.36	0	4	68.53	604.576	2415.28	16143	53.0522	2.13912	FALSE	73.05	RSC2-STH1	KPLININPYTR	1	RSC2	223	ADAKAQGLR	4	STH1	1011
GAVVTTESPKLGPSPGYVR-LLQAMKVQFEGGGAVEEYTR	DSSO	MS2_MS3	Intra	4	87.09	1	4	87.09	1075.29	4298.13	19753	69.6471	1.42744	FALSE	73.05	SCC4-SCC4	GAVVTTESPKLGPSPGYVR	10	SCC4	389	LLQAMKVQFEGGGAVEEYTR	6	SCC4	404
VSDKSR-EISEKYIEESQAIIQELVK	DSSO	MS2_MS3	Intra	4	87.02	1	3	87.02	775.146	3097.56	26078	86.9312	-1.38737	FALSE	45.23	RSC8-RSC8	VSDKSR	4	RSC8	413	EISEKYIEESQAIIQELVK	5	RSC8	420
VSDKSR-EISEKYIEESQAIIQELVK	DSSO	MS2_MS3	Intra	4	86.95	0	3	86.95	775.146	3097.56	28776	86.7189	-0.89128	FALSE	45.23	RSC8-RSC8	VSDKSR	4	RSC8	413	EISEKYIEESQAIIQELVK	5	RSC8	420
IGYMDLYEKNEK-EITKLALQLNSSAQK	DSSO	MS2_MS3	Inter	4	86.91	1	3	77.27	826.668	3303.65	22752	69.2191	-0.34574	FALSE	61.04	RSC58-RSC6	IGYMDLYEKNEK	9	RSC58	322	EITKLALQLNSSAQK	4	RSC6	404
DRKQSQATNATN-EDYETLKR	DSSO	MS2_MS3	Intra	3	86.91	0	4	86.91	848.726	2544.16	10045	34.6455	-0.81422	FALSE	54.03	ARP7-ARP7	DRKQSQATNATN	3	ARP7	468	EDYETLKR	7	ARP7	464
LSLSKQILDLNK-DKPELGEVKLDSLLQK	DSSO	MS2_MS3	Inter	4	86.7	0	4	86.7	835.963	3340.83	22669	77.7498	0.7746	FALSE	61.04	RSC8-RSC6	LSLSKQILDLNK	5	RSC8	477	DKPELGEVKLDSLLQK	9	RSC6	314
FKASGHR-MKDLKYMR	DSSO	MS2_MS3	Intra	4	86.47	0	4	86.47	511.756	2044	10130	38.0706	-0.34196	FALSE	61.04	STH1-STH1	FKASGHR	2	STH1	804	MKDLKYMR	5	STH1	833
FLNDSKEITPAR-LKPLGMGKK	DSSO	MS2_MS3	Inter	4	86.47	0	4	86.47	630.59	2519.34	13541	47.3624	1.06794	FALSE	61.04	RSC9-RSC6	FLNDSKEITPAR	6	RSC9	504	LKPLGMGKK	8	RSC6	141
EKAEEVAR-TSVKR	DSSO	MS2_MS3	Intra	4	86.14	1	4	54.95	420.466	1678.84	6292	24.0211	-0.99106	FALSE	61.04	RSC2-RSC2	EKAEEVAR	2	RSC2	152	TSVKR	4	RSC2	187
NVLLKFPVSELNR-NSDNNNVTDYSQSAKNK	DSSO	MS2_MS3	Intra	4	85.84	0	4	64.82	896.94	3584.74	19731	63.8389	0.69707	FALSE	61.04	RSC30-RSC30	NVLLKFPVSELNR	5	RSC30	826	NSDNNNVTDYSQSAKNK	15	RSC30	819
AKSLGLESK-FSNATKTALGDPDTEIR	DSSO	MS2_MS3	Intra	4	85.81	0	4	71.44	732.119	2925.46	14033	53.6645	-0.49602	FALSE	61.04	STH1-STH1	AKSLGLESK	2	STH1	170	FSNATKTALGDPDTEIR	6	STH1	183
SKFLNDSK-FVIKGIQPR	DSSO	MS2_MS3	Intra	4	85.81	1	4	55.41	539.042	2153.14	16571	54.176	-0.6184	FALSE	61.04	RSC9-RSC9	SKFLNDSK	2	RSC9	498	FVIKGIQPR	4	RSC9	470
LENNGNSVKK-WFTTNKK	DSSO	MS2_MS3	Inter	3	85.52	0	3	85.52	728.697	2184.08	9558	35.051	0.03757	FALSE	61.04	RSC8-RSC2	LENNGNSVKK	9	RSC8	312	WFTTNKK	6	RSC2	823
LIAKPETVQSEVK-SLLTEDYLLNPNNFKK	DSSO	MS2_MS3	Intra	4	85.29	1	3	49.08	877.713	3507.83	20349	71.3505	-0.6169	FALSE	54.03	RSC4-RSC4	LIAKPETVQSEVK	4	RSC4	390	SLLTEDYLLNPNNFKK	15	RSC4	385
VSYYGNPTSKESWR-NQEDEKNLQR	DSSO	MS2_MS3	Intra	4	85.28	0	4	85.28	776.857	3104.41	14694	47.4707	-0.02849	FALSE	61.04	RTT102-RTT102	VSYYGNPTSKESWR	10	RTT102	22	NQEDEKNLQR	6	RTT102	71
LQQQQHQYQQQKR-VGSPGAGGPLTVQGLKQHQLQR	DSSO	MS2_MS3	Intra	6	85.08	0	3	54.84	688.525	4126.11	11326	45.7339	-0.17433	FALSE	73.05	RSC2-RSC2	LQQQQHQYQQQKR	12	RSC2	713	VGSPGAGGPLTVQGLKQHQLQR	16	RSC2	695
FLNDSKEITPAR-LKPLGMGK	DSSO	MS2_MS3	Inter	3	84.73	0	4	84.73	797.752	2391.24	15614	52.984	0.20896	FALSE	61.04	RSC9-RSC6	FLNDSKEITPAR	6	RSC9	504	LKPLGMGK	2	RSC6	135
LENNGNSVKK-KEFPVNLTIKK	DSSO	MS2_MS3	Intra	4	84.72	0	3	84.72	644.85	2576.38	12664	43.6061	0.44953	FALSE	61.04	RSC8-RSC8	LENNGNSVKK	9	RSC8	312	KEFPVNLTIKK	1	RSC8	222
FKALGIADGER-LKPPAPK	DSSO	MS2_MS3	Intra	3	84.66	0	4	84.66	695.378	2084.12	14983	48.2694	0.28387	FALSE	61.04	RSC9-RSC9	FKALGIADGER	2	RSC9	477	LKPPAPK	2	RSC9	368
VSYYGNPTSKESWR-NQEDEKNLQR	DSSO	MS2_MS3	Intra	3	84.56	0	3	84.56	1035.47	3104.4	14890	46.9005	-0.25653	FALSE	54.03	RTT102-RTT102	VSYYGNPTSKESWR	10	RTT102	22	NQEDEKNLQR	6	RTT102	71
NQEDEKNLQR-VSYYGNPTSKESWR	DSSO	MS2_MS3	Intra	4	84.29	0	4	65.47	776.857	3104.41	11721	46.8574	0.93529	FALSE	61.04	RTT102-RTT102	NQEDEKNLQR	6	RTT102	71	VSYYGNPTSKESWR	10	RTT102	22
SLEELNVSKK-LSLSKQILDLNK	DSSO	MS2_MS3	Intra	4	84.24	1	4	84.24	669.619	2675.45	21126	66.3379	-0.47412	FALSE	61.04	RSC8-RSC8	SLEELNVSKK	9	RSC8	493	LSLSKQILDLNK	5	RSC8	477
KHVLR-INEKMYDETNDIVTK	DSSO	MS2_MS3	Intra	4	84.02	1	4	62.25	656.327	2622.29	13736	46.5156	-0.86177	FALSE	61.04	SCC2-SCC2	KHVLR	1	SCC2	788	INEKMYDETNDIVTK	4	SCC2	796
EVILAKK-SIDKGFQYDEDLLNK	DSSO	MS2_MS3	Inter	3	83.75	0	3	74.79	914.805	2742.4	19944	63.2068	1.99064	FALSE	61.04	RSC58-STH1	EVILAKK	6	RSC58	463	SIDKGFQYDEDLLNK	4	STH1	106
EVVGSTLNGKGGDSR-FSNATKTALGDPDTEIR	DSSO	MS2_MS3	Inter	4	83.75	0	2	69.65	867.92	3468.66	13946	53.4239	1.5272	FALSE	61.04	RSC8-STH1	EVVGSTLNGKGGDSR	10	RSC8	375	FSNATKTALGDPDTEIR	6	STH1	183
EVVGSTLNGKGGDSR-AKSLGLESK	DSSO	MS2_MS3	Inter	3	83.75	0	4	67.2	855.764	2565.28	13548	43.4102	-0.11931	FALSE	61.04	RSC8-STH1	EVVGSTLNGKGGDSR	10	RSC8	375	AKSLGLESK	2	STH1	170
LVSDSLLKLK-ELYFKVK	DSSO	MS2_MS3	Intra	3	83.5	1	4	49.63	733.749	2199.23	21069	67.2999	-0.71387	FALSE	35.17	RSC58-RSC58	LVSDSLLKLK	8	RSC58	425	ELYFKVK	5	RSC58	451
GLNDSINIEKK-GAVVTTESPKLGPSPGYVR	DSSO	MS2_MS3	Inter	4	83.45	0	4	65.97	826.429	3302.69	15229	57.148	1.34572	FALSE	73.05	SCC2-SCC4	GLNDSINIEKK	10	SCC2	132	GAVVTTESPKLGPSPGYVR	10	SCC4	389
KVKTR-NVMKVLK	DSSO	MS2_MS3	Intra	3	83.38	0	4	54.3	540.649	1619.93	8311	32.7995	0.54185	FALSE	73.05	RSC2-RSC2	KVKTR	3	RSC2	333	NVMKVLK	4	RSC2	286
WFTTNKK-LENNGNSVKK	DSSO	MS2_MS3	Inter	4	83.31	1	4	83.31	546.774	2184.08	9473	34.8058	-1.35946	FALSE	61.04	RSC2-RSC8	WFTTNKK	6	RSC2	823	LENNGNSVKK	9	RSC8	312
KINQALLGASSPK-NLDDKVK	DSSO	MS2_MS3	Intra	3	83.09	0	4	83.09	772.414	2315.23	14788	47.7286	-2.02091	FALSE	73.05	RSC4-RSC4	KINQALLGASSPK	1	RSC4	189	NLDDKVK	5	RSC4	206
TAKQR-LAALKSNDEEAYLK	DSSO	MS2_MS3	Intra	4	82.92	1	0	82.92	582.05	2325.18	12775	41.3569	0.71279	FALSE	61.04	STH1-STH1	TAKQR	3	STH1	375	LAALKSNDEEAYLK	5	STH1	382
TAKQR-LAALKSNDEEAYLK	DSSO	MS2_MS3	Intra	4	82.92	1	0	82.92	582.049	2325.18	11902	41.501	0.18779	FALSE	61.04	STH1-STH1	TAKQR	3	STH1	375	LAALKSNDEEAYLK	5	STH1	382
KVKTR-NVMKVLK	DSSO	MS2_MS3	Intra	3	82.91	0	4	73.9	540.649	1619.93	8372	32.9759	-0.81122	FALSE	73.05	RSC2-RSC2	KVKTR	3	RSC2	333	NVMKVLK	4	RSC2	286
KEFPVNLTIK-IKALVELK	DSSO	MS2_MS3	Inter	3	82.54	0	4	25.23	753.774	2259.31	18736	66.9008	-0.91547	FALSE	54.03	RSC8-STH1	KEFPVNLTIK	1	RSC8	222	IKALVELK	2	STH1	240
LSLSKQILDLNK-SLEELNVSKK	DSSO	MS2_MS3	Intra	3	82.44	0	4	70.37	892.489	2675.45	18505	66.2863	-0.43412	FALSE	61.04	RSC8-RSC8	LSLSKQILDLNK	5	RSC8	477	SLEELNVSKK	9	RSC8	493
LWKTPDGK-TQVKR	DSSO	MS2_MS3	Intra	4	82.43	0	4	82.43	433.982	1732.91	8626	32.3739	-0.67226	FALSE	73.05	RSC2-RSC2	LWKTPDGK	3	RSC2	437	TQVKR	4	RSC2	266
TAKQR-TSVKR	DSSO	MS2_MS3	Inter	3	82.26	0	4	61.64	450.91	1350.72	3624	16.029	-1.9733	FALSE	42.1	STH1-RSC2	TAKQR	3	STH1	375	TSVKR	4	RSC2	187
SDSGTPADSGKTTWTLR-LKPLGMGK	DSSO	MS2_MS3	Intra	4	82.04	0	4	82.04	695.846	2780.36	17270	56.0658	-1.10842	FALSE	54.03	RSC6-RSC6	SDSGTPADSGKTTWTLR	11	RSC6	98	LKPLGMGK	2	RSC6	135
YLTYSNKAPYMISLR-WSLKK	DSSO	MS2_MS3	Intra	4	81.58	0	4	81.58	660.341	2638.34	20775	66.5424	0.24504	FALSE	45.23	RSC9-RSC9	YLTYSNKAPYMISLR	7	RSC9	110	WSLKK	4	RSC9	102
YLTYSNKAPYMISLR-WSLKK	DSSO	MS2_MS3	Intra	4	81.58	0	4	81.58	660.341	2638.34	21163	66.4363	-0.56215	FALSE	45.23	RSC9-RSC9	YLTYSNKAPYMISLR	7	RSC9	110	WSLKK	4	RSC9	102
AYKDTR-IHEIEKR	DSSO	MS2_MS3	Intra	4	81.52	1	0	81.52	459.484	1834.91	6697	26.948	0.35076	FALSE	61.04	RSC8-RSC8	AYKDTR	3	RSC8	119	IHEIEKR	6	RSC8	99
TGYSSSKLSSLR-LFYKNEVMK	DSSO	MS2_MS3	Intra	4	81.49	0	2	69.88	654.327	2614.28	16803	56.1533	-0.0723	FALSE	61.04	RSC2-RSC2	TGYSSSKLSSLR	7	RSC2	651	LFYKNEVMK	4	RSC2	466
IGYMDLYEKNEK-EITKLALQLNSSAQK	DSSO	MS2_MS3	Inter	4	81.43	0	3	76.71	826.669	3303.65	19557	69.1027	1.24985	FALSE	61.04	RSC58-RSC6	IGYMDLYEKNEK	9	RSC58	322	EITKLALQLNSSAQK	4	RSC6	404
FFKNPSALR-GLNDSINIEKK	DSSO	MS2_MS3	Intra	4	81.26	0	4	69.8	617.571	2467.26	16742	55.9923	1.71296	FALSE	54.03	SCC2-SCC2	FFKNPSALR	3	SCC2	505	GLNDSINIEKK	10	SCC2	132
MLDALKNER-YIEESQAIIQELVKLTMEK	DSSO	MS2_MS3	Inter	4	80.9	1	4	80.9	878.7	3511.78	29084	95.094	0.41925	FALSE	54.03	HTL1-RSC8	MLDALKNER	6	HTL1	73	YIEESQAIIQELVKLTMEK	14	RSC8	434
LENNGNSVKK-WFTTNKK	DSSO	MS2_MS3	Inter	4	80.87	1	4	80.87	546.773	2184.07	10348	35.5155	-1.90456	FALSE	61.04	RSC8-RSC2	LENNGNSVKK	9	RSC8	312	WFTTNKK	6	RSC2	823
KEFPVNLTIK-IKALVELK	DSSO	MS2_MS3	Inter	3	80.24	0	2	11.57	753.772	2259.3	20974	67.0445	0.05088	FALSE	49.07	RSC8-STH1	KEFPVNLTIK	1	RSC8	222	IKALVELK	2	STH1	240
VSDKSR-EISEKYIEESQAIIQELVK	DSSO	MS2_MS3	Intra	4	80.17	0	3	80.17	775.146	3097.56	29275	86.7483	-1.52673	FALSE	42.1	RSC8-RSC8	VSDKSR	4	RSC8	413	EISEKYIEESQAIIQELVK	5	RSC8	420
FLNDSKEITPAR-LKPPAPK	DSSO	MS2_MS3	Intra	3	79.87	0	4	79.87	766.744	2298.22	13063	44.6963	-1.91482	FALSE	61.04	RSC9-RSC9	FLNDSKEITPAR	6	RSC9	504	LKPPAPK	2	RSC9	368
KHVLR-INEKMYDETNDIVTK	DSSO	MS2_MS3	Intra	4	79.83	0	4	52.83	656.328	2622.29	13825	46.753	-0.18677	FALSE	54.03	SCC2-SCC2	KHVLR	1	SCC2	788	INEKMYDETNDIVTK	4	SCC2	796
LPKMNVR-ANNEEAAIVVDGKLQR	DSSO	MS2_MS3	Intra	4	79.81	1	4	63.2	686.108	2741.41	14767	55.7914	-0.16827	FALSE	61.04	SCC2-SCC2	LPKMNVR	3	SCC2	1004	ANNEEAAIVVDGKLQR	13	SCC2	1060
FKASGHR-ILFDKIDK	DSSO	MS2_MS3	Intra	4	79.45	0	3	79.45	488.508	1951.01	13429	45.706	-0.54396	FALSE	61.04	STH1-STH1	FKASGHR	2	STH1	804	ILFDKIDK	5	STH1	997
FKASGHR-MKDLKYMR	DSSO	MS2_MS3	Intra	4	79.45	0	4	79.45	511.755	2044	10067	37.896	0.45215	FALSE	61.04	STH1-STH1	FKASGHR	2	STH1	804	MKDLKYMR	5	STH1	833
KPLRDNR-KPLININPYTR	DSSO	MS2_MS3	Intra	4	79.2	0	4	39.02	596.828	2384.29	12499	49.1769	-0.79326	FALSE	61.04	RSC2-RSC2	KPLRDNR	1	RSC2	234	KPLININPYTR	1	RSC2	223
AYNNVTLKNLTAFQLLSQR-FSNATKTALGDPDTEIR	DSSO	MS2_MS3	Inter	4	79.19	1	4	64.91	1047.53	4187.12	25199	78.0402	-0.98241	FALSE	61.04	HTL1-STH1	AYNNVTLKNLTAFQLLSQR	8	HTL1	22	FSNATKTALGDPDTEIR	6	STH1	183
FKALGIADGER-SKFLNDSK	DSSO	MS2_MS3	Intra	4	79.07	0	4	79.07	568.788	2272.13	16541	54.0934	0.05514	FALSE	61.04	RSC9-RSC9	FKALGIADGER	2	RSC9	477	SKFLNDSK	2	RSC9	498
LFYKNEVMK-NQNDPQKPIVGQIFR	DSSO	MS2_MS3	Intra	4	79.03	1	0	79.03	771.394	3082.56	22517	66.7259	2.09071	FALSE	61.04	RSC2-RSC2	LFYKNEVMK	4	RSC2	466	NQNDPQKPIVGQIFR	7	RSC2	426
QEVEGGDGAEPQVKK-LENNGNSVKK	DSSO	MS2_MS3	Intra	4	78.75	0	4	67.57	708.345	2830.36	8754	30.9544	-0.21523	FALSE	54.03	RSC8-RSC8	QEVEGGDGAEPQVKK	14	RSC8	221	LENNGNSVKK	9	RSC8	312
TAKQR-LGASLHNQMEKDEQKR	DSSO	MS2_MS3	Intra	5	78.52	1	0	78.52	529.665	2644.29	8200	29.1265	0.59351	FALSE	61.04	STH1-STH1	TAKQR	3	STH1	375	LGASLHNQMEKDEQKR	15	STH1	368
VGKEGEEVGEGDSIAK-KQSQATNATN	DSSO	MS2_MS3	Inter	3	77.99	0	4	77.99	941.77	2823.3	10459	35.8294	-0.004	FALSE	61.04	RSC8-ARP7	VGKEGEEVGEGDSIAK	3	RSC8	533	KQSQATNATN	1	ARP7	468
KPDISK-NKQLPAK	DSSO	MS2_MS3	Intra	4	77.74	0	4	59.3	411.476	1642.88	8380	29.6103	-2.38586	FALSE	61.04	SCC2-SCC2	KPDISK	1	SCC2	1460	NKQLPAK	2	SCC2	1454
KHVLR-INEKMYDETNDIVTK	DSSO	MS2_MS3	Intra	4	77.72	0	2	49.61	656.328	2622.29	11771	47.007	-0.25105	FALSE	61.04	SCC2-SCC2	KHVLR	1	SCC2	788	INEKMYDETNDIVTK	4	SCC2	796
NSDLEFNTFWDEKGNEIKVGK-GQKVK	DSSO	MS2_MS3	Intra	4	77.69	0	3	27.76	797.391	3186.54	18749	58.4204	0.10205	FALSE	54.03	ARP9-ARP9	NSDLEFNTFWDEKGNEIKVGK	18	ARP9	293	GQKVK	3	ARP9	270
FDNKSTAEEQEAFLR-LDIDGKVIQAGK	DSSO	MS2_MS3	Intra	4	77.47	0	3	77.47	800.397	3198.57	21270	65.2256	0.63292	FALSE	54.03	STH1-STH1	FDNKSTAEEQEAFLR	4	STH1	948	LDIDGKVIQAGK	6	STH1	938
ADAKAQGLR-LAALKSNDEEAYLK	DSSO	MS2_MS3	Intra	4	77.19	1	4	59.62	663.59	2651.34	14754	49.2824	-1.12845	FALSE	61.04	STH1-STH1	ADAKAQGLR	4	STH1	1011	LAALKSNDEEAYLK	5	STH1	382
WYSKEDYETLKR-KQSQATNATN	DSSO	MS2_MS3	Intra	3	76.87	0	3	76.87	946.441	2837.31	10000	41.4177	-0.23202	FALSE	61.04	ARP7-ARP7	WYSKEDYETLKR	11	ARP7	464	KQSQATNATN	1	ARP7	468
LSLSKQILDLNK-SLEELNVSKK	DSSO	MS2_MS3	Intra	4	76.87	1	4	68.62	669.619	2675.45	18586	66.5074	-1.16878	FALSE	61.04	RSC8-RSC8	LSLSKQILDLNK	5	RSC8	477	SLEELNVSKK	9	RSC8	493
NQNDPQKPIVGQIFR-LFYKNEVMK	DSSO	MS2_MS3	Intra	4	76.85	0	4	68.85	771.391	3082.54	22321	68.0627	1.49219	FALSE	61.04	RSC2-RSC2	NQNDPQKPIVGQIFR	7	RSC2	426	LFYKNEVMK	4	RSC2	466
VSDKSR-EISEKYIEESQAIIQELVK	DSSO	MS2_MS3	Intra	3	76.77	0	4	76.77	1033.19	3097.56	28784	86.7417	-1.28177	FALSE	54.03	RSC8-RSC8	VSDKSR	4	RSC8	413	EISEKYIEESQAIIQELVK	5	RSC8	420
INQALLGASSPKNLDDKVK-LVDATEKK	DSSO	MS2_MS3	Intra	4	76.24	0	3	46.78	768.663	3071.63	11731	46.8885	0.65564	FALSE	49.07	RSC4-RSC4	INQALLGASSPKNLDDKVK	12	RSC4	201	LVDATEKK	7	RSC4	188
IGIALTQTNNIKSR-SGKLLSGNEMDEYDDDDATELDKIISYDFIK	DSSO	MS2_MS3	Intra	5	75.96	0	3	63.68	1045.9	5225.49	25603	85.6788	-1.31929	FALSE	73.05	RSC58-RSC58	IGIALTQTNNIKSR	12	RSC58	149	SGKLLSGNEMDEYDDDDATELDKIISYDFIK	3	RSC58	154
FKASGHR-MKDLKYMR	DSSO	MS2_MS3	Intra	4	75.85	0	4	75.85	511.753	2043.99	9980	37.661	-0.17621	FALSE	61.04	STH1-STH1	FKASGHR	2	STH1	804	MKDLKYMR	5	STH1	833
AMQKLDIDGK-IGQKNEVR	DSSO	MS2_MS3	Intra	4	75.7	0	4	75.7	555.534	2219.12	12722	41.2177	-0.49238	FALSE	73.05	STH1-STH1	AMQKLDIDGK	4	STH1	932	IGQKNEVR	4	STH1	907
AKSLGLESK-FSNATKTALGDPDTEIR	DSSO	MS2_MS3	Intra	4	75.51	1	4	56.41	732.119	2925.46	14042	53.6903	-0.14916	FALSE	61.04	STH1-STH1	AKSLGLESK	2	STH1	170	FSNATKTALGDPDTEIR	6	STH1	183
FLNDSKEITPAR-LKPLGMGK	DSSO	MS2_MS3	Inter	4	75.46	0	4	75.46	598.566	2391.24	13813	53.0604	-0.19393	FALSE	61.04	RSC9-RSC6	FLNDSKEITPAR	6	RSC9	504	LKPLGMGK	2	RSC6	135
LGTILILEEYTKDAK-EQIITVDNELKK	DSSO	MS2_MS3	Intra	4	75.32	0	3	75.32	824.192	3293.75	22043	76.0214	0.79928	FALSE	61.04	SCC2-SCC2	LGTILILEEYTKDAK	12	SCC2	641	EQIITVDNELKK	11	SCC2	655
FELSKPDR-NVMKVLK	DSSO	MS2_MS3	Intra	3	75.29	0	3	49.18	660.681	1980.03	13720	52.7818	-0.32633	FALSE	61.04	RSC2-RSC2	FELSKPDR	5	RSC2	385	NVMKVLK	4	RSC2	286
GAVVTTESPKLGPSPGYVR-LLQAMKVQFEGGGAVEEYTR	DSSO	MS2_MS3	Intra	4	74.99	1	4	74.99	1075.29	4298.14	22007	69.6534	0.16814	FALSE	73.05	SCC4-SCC4	GAVVTTESPKLGPSPGYVR	10	SCC4	389	LLQAMKVQFEGGGAVEEYTR	6	SCC4	404
NVMKVLK-TQVKR	DSSO	MS2_MS3	Intra	3	74.46	0	3	47.46	540.637	1619.9	8749	34.0985	-1.38106	FALSE	54.03	RSC2-RSC2	NVMKVLK	4	RSC2	286	TQVKR	4	RSC2	266
VKVLLVDQQGLR-SLLTEDYLLNPNNFKK	DSSO	MS2_MS3	Inter	4	73.85	1	4	63.6	859.215	3433.84	22978	78.5995	1.2732	FALSE	54.03	RSC7-RSC4	VKVLLVDQQGLR	2	RSC7	340	SLLTEDYLLNPNNFKK	15	RSC4	385
VGKEGEEVGEGDSIAK-KQSQATNATN	DSSO	MS2_MS3	Inter	3	73.8	0	4	73.8	941.771	2823.3	9711	35.4834	-0.17509	FALSE	61.04	RSC8-ARP7	VGKEGEEVGEGDSIAK	3	RSC8	533	KQSQATNATN	1	ARP7	468
IKALVELK-LENNGNSVKK	DSSO	MS2_MS3	Inter	3	73.66	0	3	36.6	725.068	2173.19	12290	42.5892	-0.98167	FALSE	54.03	STH1-RSC8	IKALVELK	2	STH1	240	LENNGNSVKK	9	RSC8	312
TQVKR-VKTRR	DSSO	MS2_MS3	Intra	3	73.64	0	4	64.24	483.277	1447.82	3614	16.017	-1.53942	FALSE	49.07	RSC2-RSC2	TQVKR	4	RSC2	266	VKTRR	2	RSC2	333
NEDKLVLTTINK-YNVIKSMQK	DSSO	MS2_MS3	Inter	3	73.31	0	4	73.31	885.796	2655.37	17678	58.469	1.12795	FALSE	45.23	RSC58-RSC4	NEDKLVLTTINK	4	RSC58	70	YNVIKSMQK	5	RSC4	428
FKALGIADGER-LQPQVYKPWSL	DSSO	MS2_MS3	Inter	3	73.04	1	2	73.04	898.132	2692.38	25050	77.6574	0.23005	FALSE	39.46	RSC9-RSC8	FKALGIADGER	2	RSC9	477	LQPQVYKPWSL	7	RSC8	553
FLNDSKEITPAR-LKPLGMGK	DSSO	MS2_MS3	Inter	3	72.68	0	4	72.68	797.754	2391.25	16172	53.1277	1.45398	FALSE	61.04	RSC9-RSC6	FLNDSKEITPAR	6	RSC9	504	LKPLGMGK	2	RSC6	135
KHVLR-INEKMYDETNDIVTK	DSSO	MS2_MS3	Intra	4	72.62	1	4	47.94	656.329	2622.29	15053	48.4657	-0.07027	FALSE	49.07	SCC2-SCC2	KHVLR	1	SCC2	788	INEKMYDETNDIVTK	4	SCC2	796
FSNATKTALGDPDTEIR-AYNNVTLKNLTAFQLLSQR	DSSO	MS2_MS3	Inter	4	72.46	1	4	72.46	1047.54	4187.12	26899	78.2098	-0.14709	FALSE	61.04	STH1-HTL1	FSNATKTALGDPDTEIR	6	STH1	183	AYNNVTLKNLTAFQLLSQR	8	HTL1	22
FVIKGIQPR-SDSGTPADSGKTTWTLR	DSSO	MS2_MS3	Inter	4	72.33	1	4	72.33	749.381	2994.5	17117	62.3776	-0.20022	FALSE	54.03	RSC9-RSC6	FVIKGIQPR	4	RSC9	470	SDSGTPADSGKTTWTLR	11	RSC6	98
FVIKGIQPR-ESQVPISALKSK	DSSO	MS2_MS3	Intra	3	72.33	0	3	72.33	834.465	2501.38	15950	59.1595	-0.20847	FALSE	54.03	RSC9-RSC9	FVIKGIQPR	4	RSC9	470	ESQVPISALKSK	10	RSC9	496
AMQKLDIDGK-FDNKSTAEEQEAFLR	DSSO	MS2_MS3	Intra	4	72.29	0	3	72.29	765.864	3060.43	16103	59.5995	0.34413	FALSE	61.04	STH1-STH1	AMQKLDIDGK	4	STH1	932	FDNKSTAEEQEAFLR	4	STH1	948
LWKTPDGK-TQVKR	DSSO	MS2_MS3	Intra	4	72.23	0	4	72.23	433.982	1732.9	8277	32.6996	-0.94837	FALSE	73.05	RSC2-RSC2	LWKTPDGK	3	RSC2	437	TQVKR	4	RSC2	266
EVVGSTLNGKGGDSR-AKSLGLESK	DSSO	MS2_MS3	Inter	3	72.19	0	4	58.9	855.766	2565.28	12071	43.3695	1.67884	FALSE	61.04	RSC8-STH1	EVVGSTLNGKGGDSR	10	RSC8	375	AKSLGLESK	2	STH1	170
FVIKGIQPR-ESQVPISALKSK	DSSO	MS2_MS3	Intra	3	71.98	1	3	71.98	834.467	2501.39	19565	59.0931	-0.27537	FALSE	45.23	RSC9-RSC9	FVIKGIQPR	4	RSC9	470	ESQVPISALKSK	10	RSC9	496
INQALLGASSPKNLDDKVK-LVDATEKK	DSSO	MS2_MS3	Intra	4	71.89	1	3	50.6	768.663	3071.63	11800	47.087	0.70834	FALSE	45.23	RSC4-RSC4	INQALLGASSPKNLDDKVK	12	RSC4	201	LVDATEKK	7	RSC4	188
QILDLNKSLEELNVSK-SLEELNVSKK	DSSO	MS2_MS3	Intra	3	71.64	0	4	63.62	1049.56	3146.65	22766	71.692	0.24838	FALSE	61.04	RSC8-RSC8	QILDLNKSLEELNVSK	7	RSC8	484	SLEELNVSKK	9	RSC8	493
EVVGSTLNGKGGDSR-AKSLGLESK	DSSO	MS2_MS3	Inter	3	71.6	0	3	64.32	855.767	2565.29	10583	43.3271	-0.61797	FALSE	61.04	RSC8-STH1	EVVGSTLNGKGGDSR	10	RSC8	375	AKSLGLESK	2	STH1	170
KVKTR-NVMKVLK	DSSO	MS2_MS3	Intra	3	71.14	0	4	65.92	540.65	1619.93	8598	32.2972	-1.47161	FALSE	73.05	RSC2-RSC2	KVKTR	3	RSC2	333	NVMKVLK	4	RSC2	286
EFGAKIIR-GNVIEGKLAGDPIDK	DSSO	MS2_MS3	Intra	3	70.86	1	4	70.86	872.797	2616.38	19551	63.372	1.16103	FALSE	54.03	RSC7-RSC7	EFGAKIIR	5	RSC7	232	GNVIEGKLAGDPIDK	7	RSC7	259
FLNDSKEITPAR-ESQVPISALKSK	DSSO	MS2_MS3	Intra	3	70.68	0	3	70.68	945.491	2834.46	16599	55.6036	0.16838	FALSE	61.04	RSC9-RSC9	FLNDSKEITPAR	6	RSC9	504	ESQVPISALKSK	10	RSC9	496
FKALGIADGER-LQPQVYKPWSL	DSSO	MS2_MS3	Inter	3	70.27	1	2	70.27	898.132	2692.38	26684	77.6318	-0.04199	FALSE	61.04	RSC9-RSC8	FKALGIADGER	2	RSC9	477	LQPQVYKPWSL	7	RSC8	553
IGIALTQTNNIKSR-WFTTNKK	DSSO	MS2_MS3	Inter	4	69.88	0	3	39.12	653.348	2610.37	14508	55.0285	0.05584	FALSE	73.05	RSC58-RSC2	IGIALTQTNNIKSR	12	RSC58	149	WFTTNKK	6	RSC2	823
LQPQVYKPWSL-SKFGGDFLDFQVHER	DSSO	MS2_MS3	Inter	4	69.82	1	4	69.82	825.157	3297.61	26883	82.3978	0.6397	FALSE	54.03	RSC8-ARP7	LQPQVYKPWSL	7	RSC8	553	SKFGGDFLDFQVHER	2	ARP7	183
LAALKSNDEEAYLK-TAKQR	DSSO	MS2_MS3	Intra	3	69.2	0	4	69.2	775.73	2325.17	12936	42.5735	0.42387	FALSE	61.04	STH1-STH1	LAALKSNDEEAYLK	5	STH1	382	TAKQR	3	STH1	375
EQIITVDNELKK-ILEQIKDGGLGPELENR	DSSO	MS2_MS3	Intra	4	68.91	1	2	68.91	867.705	3467.8	22857	69.4891	0.78958	FALSE	61.04	SCC2-SCC2	EQIITVDNELKK	11	SCC2	655	ILEQIKDGGLGPELENR	6	SCC2	662
LWKTPDGK-TQVKR	DSSO	MS2_MS3	Intra	4	68.73	0	4	68.73	433.982	1732.9	8217	32.5118	-0.87858	FALSE	73.05	RSC2-RSC2	LWKTPDGK	3	RSC2	437	TQVKR	4	RSC2	266
SKFLNDSK-LKPPAPK	DSSO	MS2_MS3	Intra	3	67.73	0	4	60.84	615.998	1845.98	10324	37.1664	-0.4335	FALSE	61.04	RSC9-RSC9	SKFLNDSK	2	RSC9	498	LKPPAPK	2	RSC9	368
LKYVK-ESEKMLNDR	DSSO	MS2_MS3	Intra	3	66.99	0	3	42.36	643.653	1928.95	11502	37.959	0.30493	FALSE	54.03	RSC8-RSC8	LKYVK	2	RSC8	460	ESEKMLNDR	4	RSC8	467
KHVLR-INEKMYDETNDIVTK	DSSO	MS2_MS3	Intra	4	66.99	0	4	56.53	656.328	2622.29	11942	47.5343	-0.29425	FALSE	61.04	SCC2-SCC2	KHVLR	1	SCC2	788	INEKMYDETNDIVTK	4	SCC2	796
LIAKPETVQSEVK-SLLTEDYLLNPNNFKK	DSSO	MS2_MS3	Intra	4	66.53	0	2	46.08	877.713	3507.83	24477	71.7424	0.16837	FALSE	61.04	RSC4-RSC4	LIAKPETVQSEVK	4	RSC4	390	SLLTEDYLLNPNNFKK	15	RSC4	385
TQVKR-TSVKR	DSSO	MS2_MS3	Intra	3	66.26	1	4	49.48	460.253	1378.74	4682	19.4827	-1.49411	FALSE	39.46	RSC2-RSC2	TQVKR	4	RSC2	266	TSVKR	4	RSC2	187
DKPELGEVKLDSLLQK-LSLSKQILDLNK	DSSO	MS2_MS3	Inter	4	65.92	0	4	65.92	835.964	3340.83	25436	77.7802	-0.42191	FALSE	61.04	RSC6-RSC8	DKPELGEVKLDSLLQK	9	RSC6	314	LSLSKQILDLNK	5	RSC8	477
NVMKVLK-TQVKR	DSSO	MS2_MS3	Intra	3	65.47	0	4	44.96	540.637	1619.9	9809	33.5238	-1.23402	FALSE	54.03	RSC2-RSC2	NVMKVLK	4	RSC2	286	TQVKR	4	RSC2	266
DVKMN-GAVGNSEAIPGLSAGVNNDNTKESK	DSSO	MS2_MS3	Intra	3	65.26	1	4	65.26	1064.83	3192.48	18581	56.5535	-0.95398	FALSE	61.04	RTT102-RTT102	DVKMN	3	RTT102	155	GAVGNSEAIPGLSAGVNNDNTKESK	22	RTT102	149
ISNILEKTFTSLAR-QNSIPEVKFPQELSDVSK	DSSO	MS2_MS3	Inter	4	65.23	1	3	65.23	949.491	3794.94	27548	84.0593	1.49178	FALSE	61.04	RSC2-RSC9	ISNILEKTFTSLAR	7	RSC2	373	QNSIPEVKFPQELSDVSK	8	RSC9	518
TAKQR-LLDQTKDTR	DSSO	MS2_MS3	Intra	4	65.09	1	1	60.1	463.242	1849.95	6996	25.9321	0.78496	FALSE	54.03	STH1-STH1	TAKQR	3	STH1	375	LLDQTKDTR	6	STH1	397
FVIKGIQPR-ESQVPISALKSK	DSSO	MS2_MS3	Intra	3	64.76	1	2	64.76	834.465	2501.38	17868	58.9863	0.14835	FALSE	49.07	RSC9-RSC9	FVIKGIQPR	4	RSC9	470	ESQVPISALKSK	10	RSC9	496
LVDATEKK-INQALLGASSPKNLDDKVK	DSSO	MS2_MS3	Intra	4	64.71	1	3	23.59	768.664	3071.63	14619	47.26	0.08355	FALSE	49.07	RSC4-RSC4	LVDATEKK	7	RSC4	188	INQALLGASSPKNLDDKVK	12	RSC4	201
NVMKVLK-TQVKR	DSSO	MS2_MS3	Intra	3	64.48	1	4	17	540.637	1619.9	9198	33.9852	-0.81193	FALSE	54.03	RSC2-RSC2	NVMKVLK	4	RSC2	286	TQVKR	4	RSC2	266
INQALLGASSPKNLDDK-LVDATEKK	DSSO	MS2_MS3	Intra	3	64.25	0	4	58.18	948.829	2844.47	12352	48.7703	-0.96116	FALSE	61.04	RSC4-RSC4	INQALLGASSPKNLDDK	12	RSC4	201	LVDATEKK	7	RSC4	188
TAKQR-LAALKSNDEEAYLK	DSSO	MS2_MS3	Intra	4	64.24	1	0	64.24	582.05	2325.18	12793	42.1657	0.39779	FALSE	61.04	STH1-STH1	TAKQR	3	STH1	375	LAALKSNDEEAYLK	5	STH1	382
TAKQR-LAALKSNDEEAYLK	DSSO	MS2_MS3	Intra	4	64.24	1	2	64.24	582.05	2325.18	12863	41.5896	1.02779	FALSE	61.04	STH1-STH1	TAKQR	3	STH1	375	LAALKSNDEEAYLK	5	STH1	382
SDSGTPADSGKTTWTLR-EEIVDALEWNYDENNVVEFDGIDIKR	DSSO	MS2_MS3	Intra	4	64.04	1	4	64.04	1266.09	5061.32	30964	88.9346	0.11301	FALSE	45.23	RSC6-RSC6	SDSGTPADSGKTTWTLR	11	RSC6	98	EEIVDALEWNYDENNVVEFDGIDIKR	25	RSC6	209
TQVKR-VKTRR	DSSO	MS2_MS3	Intra	3	63.31	0	4	45.32	483.277	1447.82	3593	16.024	-0.96956	FALSE	45.23	RSC2-RSC2	TQVKR	4	RSC2	266	VKTRR	2	RSC2	333
GQKVK-SNDEEAYLKLLDQTK	DSSO	MS2_MS3	Inter	3	63.3	0	3	26.73	828.416	2483.23	17922	57.809	-0.46272	FALSE	61.04	ARP9-STH1	GQKVK	3	ARP9	270	SNDEEAYLKLLDQTK	9	STH1	391
IGQKNEVR-EVEKDLPDKVEK	DSSO	MS2_MS3	Intra	4	63.08	0	3	38.22	633.077	2529.29	8644	36.7011	-0.79873	FALSE	73.05	STH1-STH1	IGQKNEVR	4	STH1	907	EVEKDLPDKVEK	9	STH1	709
LSLSKQILDLNK-SLEELNVSKK	DSSO	MS2_MS3	Intra	3	62.38	0	4	62.38	892.491	2675.46	22454	66.5749	-0.03011	FALSE	61.04	RSC8-RSC8	LSLSKQILDLNK	5	RSC8	477	SLEELNVSKK	9	RSC8	493
FDNKSTAEEQEAFLR-AMQKLDIDGK	DSSO	MS2_MS3	Intra	4	61.65	0	4	61.65	765.865	3060.44	18128	59.6669	-0.74226	FALSE	54.03	STH1-STH1	FDNKSTAEEQEAFLR	4	STH1	948	AMQKLDIDGK	4	STH1	932
LFYKNEVMK-NQNDPQKPIVGQIFR	DSSO	MS2_MS3	Intra	4	61.59	0	4	61.59	771.393	3082.55	21496	67.2884	0.88242	FALSE	61.04	RSC2-RSC2	LFYKNEVMK	4	RSC2	466	NQNDPQKPIVGQIFR	7	RSC2	426
LVDATEKK-INQALLGASSPKNLDDKVK	DSSO	MS2_MS3	Intra	4	61.01	1	3	61.01	768.663	3071.63	13363	46.8749	0.63616	FALSE	49.07	RSC4-RSC4	LVDATEKK	7	RSC4	188	INQALLGASSPKNLDDKVK	12	RSC4	201
KEFPVNLTIK-KINYEQEAQKLEEK	DSSO	MS2_MS3	Intra	4	60.97	1	2	60.97	774.654	3095.59	20259	60.9243	-1.21758	FALSE	61.04	RSC8-RSC8	KEFPVNLTIK	1	RSC8	222	KINYEQEAQKLEEK	1	RSC8	55
VGSPGAGGPLTVQGLKQHQLQR-LQQQQHQYQQQKR	DSSO	MS2_MS3	Intra	6	60.93	0	2	24.01	688.525	4126.11	11128	45.1139	-0.78115	FALSE	73.05	RSC2-RSC2	VGSPGAGGPLTVQGLKQHQLQR	16	RSC2	695	LQQQQHQYQQQKR	12	RSC2	713
TQVKR-NVMKVLK	DSSO	MS2_MS3	Intra	3	60.76	0	4	36.99	540.637	1619.9	9125	33.7749	-0.86839	FALSE	54.03	RSC2-RSC2	TQVKR	4	RSC2	266	NVMKVLK	4	RSC2	286
FVIKGIQPR-ESQVPISALKSK	DSSO	MS2_MS3	Intra	3	60.52	1	3	60.52	834.465	2501.38	15887	58.975	-0.63955	FALSE	49.07	RSC9-RSC9	FVIKGIQPR	4	RSC9	470	ESQVPISALKSK	10	RSC9	496
NQNDPQKPIVGQIFR-LFYKNEVMK	DSSO	MS2_MS3	Intra	4	60.49	0	3	55.36	771.393	3082.55	22751	67.3196	0.71235	FALSE	61.04	RSC2-RSC2	NQNDPQKPIVGQIFR	7	RSC2	426	LFYKNEVMK	4	RSC2	466
TQVKR-YNESDKIFNK	DSSO	MS2_MS3	Intra	4	60.17	0	3	26.73	512.255	2046	10679	35.8403	-0.41472	FALSE	61.04	RSC2-RSC2	TQVKR	4	RSC2	266	YNESDKIFNK	6	RSC2	520
FKASGHR-ILFDKIDKER	DSSO	MS2_MS3	Intra	5	59.85	1	2	59.85	448.037	2236.15	13764	46.5982	0.07079	FALSE	54.03	STH1-STH1	FKASGHR	2	STH1	804	ILFDKIDKER	5	STH1	997
AYKDTR-IHEIEKR	DSSO	MS2_MS3	Intra	4	59.82	1	0	59.82	459.484	1834.91	8299	29.652	0.41729	FALSE	61.04	RSC8-RSC8	AYKDTR	3	RSC8	119	IHEIEKR	6	RSC8	99
DVKMN-GAVGNSEAIPGLSAGVNNDNTKESK	DSSO	MS2_MS3	Intra	3	59.61	1	4	59.61	1064.83	3192.47	17481	56.6515	-2.03445	FALSE	61.04	RTT102-RTT102	DVKMN	3	RTT102	155	GAVGNSEAIPGLSAGVNNDNTKESK	22	RTT102	149
ILEQIKDGGLGPELENR-EQIITVDNELKK	DSSO	MS2_MS3	Intra	3	59.35	0	4	59.35	1156.6	3467.8	19684	69.458	-0.29577	FALSE	61.04	SCC2-SCC2	ILEQIKDGGLGPELENR	6	SCC2	662	EQIITVDNELKK	11	SCC2	655
TAKQR-LAALKSNDEEAYLK	DSSO	MS2_MS3	Intra	4	59.17	1	2	59.17	582.049	2325.17	12857	42.3404	-0.2322	FALSE	61.04	STH1-STH1	TAKQR	3	STH1	375	LAALKSNDEEAYLK	5	STH1	382
LDIDGKVIQAGK-FDNKSTAEEQEAFLR	DSSO	MS2_MS3	Intra	4	58.31	0	4	27.51	800.39	3198.54	18054	65.0443	1.22491	FALSE	61.04	STH1-STH1	LDIDGKVIQAGK	6	STH1	938	FDNKSTAEEQEAFLR	4	STH1	948
LAGDPIDKSAR-TKGNVIEGK	DSSO	MS2_MS3	Intra	3	58.17	0	4	58.17	768.065	2302.18	12925	41.7527	-1.9184	FALSE	49.07	RSC7-RSC7	LAGDPIDKSAR	8	RSC7	267	TKGNVIEGK	2	RSC7	252
NLHLQKINSIIDFIK-YDWYQPSKVSSNVQQPQQQLGDMENNLEK	DSSO	MS2_MS3	Inter	5	57.96	1	2	57.96	1082.14	5406.65	28044	85.377	1.03756	FALSE	54.03	STH1-RTT102	NLHLQKINSIIDFIK	6	STH1	326	YDWYQPSKVSSNVQQPQQQLGDMENNLEK	8	RTT102	34
QILDLNKSLEELNVSK-SLEELNVSKK	DSSO	MS2_MS3	Intra	4	57.55	1	4	39.1	787.417	3146.65	24541	71.9074	-1.08876	FALSE	45.23	RSC8-RSC8	QILDLNKSLEELNVSK	7	RSC8	484	SLEELNVSKK	9	RSC8	493
WSLKK-YLTYSNKAPYMISLR	DSSO	MS2_MS3	Intra	4	57.46	0	4	37.54	660.341	2638.34	18607	66.5687	-1.22953	FALSE	54.03	RSC9-RSC9	WSLKK	4	RSC9	102	YLTYSNKAPYMISLR	7	RSC9	110
AKSLGLESK-NDNTTAIEVDYSEKKPIK	DSSO	MS2_MS3	Intra	4	57.35	0	3	46.79	789.402	3154.59	15687	50.1984	-0.56602	FALSE	49.07	STH1-STH1	AKSLGLESK	2	STH1	170	NDNTTAIEVDYSEKKPIK	15	STH1	157
LSLSKQILDLNK-SLEELNVSKK	DSSO	MS2_MS3	Intra	3	57.27	0	4	57.27	892.49	2675.46	21237	66.6252	-0.15321	FALSE	61.04	RSC8-RSC8	LSLSKQILDLNK	5	RSC8	477	SLEELNVSKK	9	RSC8	493
LREITKLALQLNSSAQK-IGYMDLYEKNEK	DSSO	MS2_MS3	Inter	4	56.87	0	2	39.27	893.958	3572.81	22172	70.1054	0.31493	FALSE	61.04	RSC6-RSC58	LREITKLALQLNSSAQK	6	RSC6	404	IGYMDLYEKNEK	9	RSC58	322
ANNEEAAIVVDGKLQR-ENKLEIK	DSSO	MS2_MS3	Inter	4	56.54	0	2	51.72	690.104	2757.39	14253	49.2962	-3.73886	FALSE	61.04	SCC2-STH1	ANNEEAAIVVDGKLQR	13	SCC2	1060	ENKLEIK	3	STH1	73
FVIKGIQPR-SDSGTPADSGKTTWTLR	DSSO	MS2_MS3	Inter	3	56.51	1	2	56.51	998.837	2994.5	19064	62.0957	-0.43179	FALSE	39.46	RSC9-RSC6	FVIKGIQPR	4	RSC9	470	SDSGTPADSGKTTWTLR	11	RSC6	98
LAALKSNDEEAYLK-TAKQR	DSSO	MS2_MS3	Intra	3	55.66	0	4	55.66	775.731	2325.18	10089	41.7236	-0.26659	FALSE	61.04	STH1-STH1	LAALKSNDEEAYLK	5	STH1	382	TAKQR	3	STH1	375
TAKQR-ADAKAQGLR	DSSO	MS2_MS3	Intra	4	55.58	1	0	55.58	423.223	1689.87	5690	22.3546	-0.61472	FALSE	61.04	STH1-STH1	TAKQR	3	STH1	375	ADAKAQGLR	4	STH1	1011
TAKQR-LGASLHNQMEKDEQKR	DSSO	MS2_MS3	Intra	5	55.55	1	0	55.55	529.665	2644.29	8285	29.3437	0.70892	FALSE	61.04	STH1-STH1	TAKQR	3	STH1	375	LGASLHNQMEKDEQKR	15	STH1	368
EQIITVDNELKK-ILEQIKDGGLGPELENR	DSSO	MS2_MS3	Intra	4	55.38	1	4	55.38	867.706	3467.8	23677	69.6491	1.91602	FALSE	61.04	SCC2-SCC2	EQIITVDNELKK	11	SCC2	655	ILEQIKDGGLGPELENR	6	SCC2	662
LEEKALR-FLAKQTHPVIIPSFASWFDISK	DSSO	MS2_MS3	Intra	4	55.37	0	3	55.37	887.721	3547.86	26048	80.266	-0.19229	FALSE	49.07	RSC8-RSC8	LEEKALR	4	RSC8	68	FLAKQTHPVIIPSFASWFDISK	4	RSC8	75
SLGLESKFSNATK-AYNNVTLKNLTAFQLLSQR	DSSO	MS2_MS3	Inter	4	55.19	0	3	35.34	933.984	3732.91	23431	79.8438	-0.59314	FALSE	61.04	STH1-HTL1	SLGLESKFSNATK	7	STH1	177	AYNNVTLKNLTAFQLLSQR	8	HTL1	22
MKNVMK-TQVKR	DSSO	MS2_MS3	Intra	3	54.81	0	4	54.81	513.6	1538.78	6939	25.7706	-0.78602	FALSE	49.07	RSC2-RSC2	MKNVMK	2	RSC2	282	TQVKR	4	RSC2	266
TQVKR-DANYYIMIANPISLQDINKK	DSSO	MS2_MS3	Intra	3	54.77	0	4	45.56	1038.2	3112.58	23100	72.5511	-0.39323	FALSE	61.04	RSC2-RSC2	TQVKR	4	RSC2	266	DANYYIMIANPISLQDINKK	19	RSC2	330
IDKER-ADAKAQGLR	DSSO	MS2_MS3	Intra	4	54.76	1	2	54.76	437.476	1746.88	7796	28.309	0.11762	FALSE	61.04	STH1-STH1	IDKER	3	STH1	1000	ADAKAQGLR	4	STH1	1011
EVILAKK-SIDKGFQYDEDLLNK	DSSO	MS2_MS3	Inter	4	54.59	1	2	54.59	686.353	2742.39	21067	63.0002	0.40812	FALSE	57.75	RSC58-STH1	EVILAKK	6	RSC58	463	SIDKGFQYDEDLLNK	4	STH1	106
ESQVPISALKSK-FLNDSKEITPAR	DSSO	MS2_MS3	Intra	4	54.55	1	2	54.55	709.371	2834.46	18146	55.3983	0.39957	FALSE	61.04	RSC9-RSC9	ESQVPISALKSK	10	RSC9	496	FLNDSKEITPAR	6	RSC9	504
IGYMDLYEKNEK-EITKLALQLNSSAQK	DSSO	MS2_MS3	Inter	4	54.55	1	4	54.55	826.668	3303.65	22653	68.9625	0.62673	FALSE	61.04	RSC58-RSC6	IGYMDLYEKNEK	9	RSC58	322	EITKLALQLNSSAQK	4	RSC6	404
NSDLEFNTFWDEKGNEIKVGK-VKNVK	DSSO	MS2_MS3	Intra	4	53.96	0	3	29.98	804.401	3214.58	19079	59.3308	0.58235	FALSE	54.03	ARP9-ARP9	NSDLEFNTFWDEKGNEIKVGK	18	ARP9	293	VKNVK	2	ARP9	272
SDSGTPADSGKTTWTLR-EEIVDALEWNYDENNVVEFDGIDIKR	DSSO	MS2_MS3	Intra	4	53.76	1	4	53.76	1266.09	5061.32	30137	89.0793	-0.17641	FALSE	45.23	RSC6-RSC6	SDSGTPADSGKTTWTLR	11	RSC6	98	EEIVDALEWNYDENNVVEFDGIDIKR	25	RSC6	209
FVIKGIQPR-SKFLNDSK	DSSO	MS2_MS3	Intra	3	52.73	0	3	52.73	718.386	2153.14	14269	54.3422	1.01317	FALSE	61.04	RSC9-RSC9	FVIKGIQPR	4	RSC9	470	SKFLNDSK	2	RSC9	498
QGKDNLR-SDSGTPADSGKTTWTLR	DSSO	MS2_MS3	Intra	4	52.59	1	2	52.59	692.579	2767.3	14612	46.2149	0.22964	FALSE	61.04	RSC6-RSC6	QGKDNLR	3	RSC6	213	SDSGTPADSGKTTWTLR	11	RSC6	98
LKPLGMGK-SDSGTPADSGKTTWTLR	DSSO	MS2_MS3	Intra	3	52.26	0	4	52.26	927.456	2780.35	17313	56.1844	2.28176	FALSE	61.04	RSC6-RSC6	LKPLGMGK	2	RSC6	135	SDSGTPADSGKTTWTLR	11	RSC6	98
EFGAKIIR-GNVIEGKLAGDPIDK	DSSO	MS2_MS3	Intra	3	52.26	0	4	52.26	872.794	2616.37	20691	63.6717	1.37748	FALSE	61.04	RSC7-RSC7	EFGAKIIR	5	RSC7	232	GNVIEGKLAGDPIDK	7	RSC7	259
EDYETLKR-KQSQATNATN	DSSO	MS2_MS3	Intra	3	51.99	1	2	51.99	758.35	2273.04	10433	35.1945	0.63414	FALSE	39.46	ARP7-ARP7	EDYETLKR	7	ARP7	464	KQSQATNATN	1	ARP7	468
LVDATEKK-INQALLGASSPKNLDDKVK	DSSO	MS2_MS3	Intra	5	50.9	1	4	50.9	615.132	3071.63	11788	47.0511	0.5523	FALSE	61.04	RSC4-RSC4	LVDATEKK	7	RSC4	188	INQALLGASSPKNLDDKVK	12	RSC4	201
LKYVK-ESEKMLNDR	DSSO	MS2_MS3	Intra	4	50.86	1	3	50.86	482.991	1928.94	11428	37.7584	-0.84001	FALSE	61.04	RSC8-RSC8	LKYVK	2	RSC8	460	ESEKMLNDR	4	RSC8	467
GAVGNSEAIPGLSAGVNNDNTKESK-DVKMN	DSSO	MS2_MS3	Intra	3	50.67	0	4	50.67	1064.83	3192.48	18041	56.5375	-1.02942	FALSE	61.04	RTT102-RTT102	GAVGNSEAIPGLSAGVNNDNTKESK	22	RTT102	149	DVKMN	3	RTT102	155
AKSLGLESK-NDNTTAIEVDYSEKKPIK	DSSO	MS2_MS3	Intra	4	49.5	0	4	42.6	789.402	3154.59	14446	49.8163	-0.87636	FALSE	49.07	STH1-STH1	AKSLGLESK	2	STH1	170	NDNTTAIEVDYSEKKPIK	14	STH1	156
AMQKLDIDGK-VIQAGKFDNK	DSSO	MS2_MS3	Intra	3	48.5	1	2	48.5	799.072	2395.2	15682	49.031	0.41836	FALSE	61.04	STH1-STH1	AMQKLDIDGK	4	STH1	932	VIQAGKFDNK	6	STH1	944
EIDFLKNK-LLELQEITGKK	DSSO	MS2_MS3	Inter	4	48.24	1	2	48.24	609.584	2435.32	23345	68.8171	2.4107	FALSE	41.1	RSC30-RSC3	EIDFLKNK	6	RSC30	217	LLELQEITGKK	10	RSC3	198
EIDFLKNK-LLELQEITGKK	DSSO	MS2_MS3	Inter	4	48.24	1	2	48.24	609.584	2435.31	22087	68.8342	1.0072	FALSE	41.1	RSC30-RSC3	EIDFLKNK	6	RSC30	217	LLELQEITGKK	10	RSC3	198
TAKQR-LAALKSNDEEAYLK	DSSO	MS2_MS3	Intra	4	47.3	1	2	47.3	582.05	2325.18	12726	41.9882	0.81779	FALSE	61.04	STH1-STH1	TAKQR	3	STH1	375	LAALKSNDEEAYLK	5	STH1	382
EVILAKK-SIDKGFQYDEDLLNK	DSSO	MS2_MS3	Inter	4	47.04	1	2	47.04	686.353	2742.39	19386	62.927	-0.48212	FALSE	31.75	RSC58-STH1	EVILAKK	6	RSC58	463	SIDKGFQYDEDLLNK	4	STH1	106
LKPLGMGK-SDSGTPADSGKTTWTLR	DSSO	MS2_MS3	Intra	4	46.16	0	4	46.16	695.845	2780.36	16794	56.129	-0.86395	FALSE	54.03	RSC6-RSC6	LKPLGMGK	2	RSC6	135	SDSGTPADSGKTTWTLR	11	RSC6	98
QNSIPEVKFPQELSDVSK-VLDTNAAHLPLMNVVQTVNKLVSPLPPIILDYTIDLSK	DSSO	MS2_MS3	Inter	5	45.97	1	2	45.97	1272.28	6357.36	39519	112.784	-0.52394	FALSE	61.04	RSC9-RSC6	QNSIPEVKFPQELSDVSK	8	RSC9	518	VLDTNAAHLPLMNVVQTVNKLVSPLPPIILDYTIDLSK	20	RSC6	341
EVILAKK-SIDKGFQYDEDLLNK	DSSO	MS2_MS3	Inter	4	45.93	1	2	45.93	686.354	2742.39	20472	63.0594	1.12032	FALSE	31.75	RSC58-STH1	EVILAKK	6	RSC58	463	SIDKGFQYDEDLLNK	4	STH1	106
ADAKAQGLR-ILFDKIDKER	DSSO	MS2_MS3	Intra	5	45.31	1	2	45.31	473.453	2363.24	15005	47.2088	-1.0115	FALSE	54.03	STH1-STH1	ADAKAQGLR	4	STH1	1011	ILFDKIDKER	5	STH1	997
FKASGHR-ILFDKIDKER	DSSO	MS2_MS3	Intra	5	45.31	1	2	45.31	448.037	2236.15	13111	46.2008	-0.27039	FALSE	49.07	STH1-STH1	FKASGHR	2	STH1	804	ILFDKIDKER	5	STH1	997
FKASGHR-ILFDKIDKER	DSSO	MS2_MS3	Intra	5	45.31	1	2	45.31	448.037	2236.15	13666	46.3465	-0.27039	FALSE	49.07	STH1-STH1	FKASGHR	2	STH1	804	ILFDKIDKER	5	STH1	997
FKASGHR-ILFDKIDKER	DSSO	MS2_MS3	Intra	5	44.64	1	2	44.64	448.036	2236.15	14485	45.8921	-1.15747	FALSE	54.03	STH1-STH1	FKASGHR	2	STH1	804	ILFDKIDKER	5	STH1	997
FKASGHR-ILFDKIDKER	DSSO	MS2_MS3	Intra	5	44.64	1	2	44.64	448.037	2236.16	13581	46.1111	0.34374	FALSE	54.03	STH1-STH1	FKASGHR	2	STH1	804	ILFDKIDKER	5	STH1	997
KEFPVNLTIK-IKALVELK	DSSO	MS2_MS3	Inter	3	43.67	0	3	9.49	753.772	2259.3	22560	66.8405	0.09172	FALSE	42.1	RSC8-STH1	KEFPVNLTIK	1	RSC8	222	IKALVELK	2	STH1	240
FSNATKTALGDPDTEIR-AYNNVTLKNLTAFQLLSQR	DSSO	MS2_MS3	Inter	4	43.51	1	4	43.51	1047.53	4187.1	26078	78.1879	-2.02643	FALSE	61.04	STH1-HTL1	FSNATKTALGDPDTEIR	6	STH1	183	AYNNVTLKNLTAFQLLSQR	8	HTL1	22
ESQVPISALKSK-FLNDSKEITPAR	DSSO	MS2_MS3	Intra	4	43.25	1	4	43.25	709.371	2834.46	17663	55.5145	0.39957	FALSE	61.04	RSC9-RSC9	ESQVPISALKSK	10	RSC9	496	FLNDSKEITPAR	6	RSC9	504
FKALGIADGER-LQPQVYKPWSL	DSSO	MS2_MS3	Inter	3	43.03	1	2	43.03	898.132	2692.38	25404	77.6965	0.29806	FALSE	61.04	RSC9-RSC8	FKALGIADGER	2	RSC9	477	LQPQVYKPWSL	7	RSC8	553
EKAEEVAR-YPQLVYPDLGPLPDEPGYEEFQQKLR	DSSO	MS2_MS3	Intra	4	42.74	0	4	25.38	1045.76	4180.03	22926	78.4473	0.09607	FALSE	61.04	RSC2-RSC2	EKAEEVAR	2	RSC2	152	YPQLVYPDLGPLPDEPGYEEFQQKLR	24	RSC2	148
LSLSKQILDLNK-SLEELNVSKK	DSSO	MS2_MS3	Intra	3	42.39	0	3	42.39	892.49	2675.46	20796	66.597	-1.43371	FALSE	61.04	RSC8-RSC8	LSLSKQILDLNK	5	RSC8	477	SLEELNVSKK	9	RSC8	493
ESQVPISALKSK-FLNDSKEITPAR	DSSO	MS2_MS3	Intra	4	41.19	1	4	41.19	709.372	2834.46	17127	55.6736	1.34703	FALSE	61.04	RSC9-RSC9	ESQVPISALKSK	10	RSC9	496	FLNDSKEITPAR	6	RSC9	504
ESQVPISALKSK-FLNDSKEITPAR	DSSO	MS2_MS3	Intra	4	40.99	1	2	40.99	709.37	2834.46	16501	55.3381	-0.37563	FALSE	61.04	RSC9-RSC9	ESQVPISALKSK	10	RSC9	496	FLNDSKEITPAR	6	RSC9	504
VGKQR-SPIFEVLSDDAKK	DSSO	MS2_MS3	Intra	4	40.95	1	0	18.87	549.036	2193.12	17047	52.5894	0.09933	FALSE	61.04	ARP9-ARP9	VGKQR	3	ARP9	296	SPIFEVLSDDAKK	12	ARP9	227
TAKQR-LAALKSNDEEAYLK	DSSO	MS2_MS3	Intra	4	40.95	1	0	40.95	582.049	2325.17	12915	42.5182	-1.07219	FALSE	61.04	STH1-STH1	TAKQR	3	STH1	375	LAALKSNDEEAYLK	5	STH1	382
EVILAKK-SIDKGFQYDEDLLNK	DSSO	MS2_MS3	Inter	4	40.04	1	2	40.04	686.354	2742.39	19883	63.0475	1.0313	FALSE	32.2	RSC58-STH1	EVILAKK	6	RSC58	463	SIDKGFQYDEDLLNK	4	STH1	106
VSDKSR-EISEKYIEESQAIIQELVK	DSSO	MS2_MS3	Intra	4	39.51	1	2	33.56	775.146	3097.56	28651	86.9081	0.94447	FALSE	45.23	RSC8-RSC8	VSDKSR	4	RSC8	413	EISEKYIEESQAIIQELVK	5	RSC8	420
LKPPAPK-SKFLNDSK	DSSO	MS2_MS3	Intra	3	39.02	0	4	39.02	615.997	1845.98	11162	37.0616	-0.71239	FALSE	49.07	RSC9-RSC9	LKPPAPK	2	RSC9	368	SKFLNDSK	2	RSC9	498
IIKELSIR-STMLQVSEKDLFELER	DSSO	MS2_MS3	Intra	3	38.37	1	2	38.37	1018.53	3053.59	26639	77.5137	0.2065	FALSE	54.03	ARP7-ARP7	IIKELSIR	3	ARP7	410	STMLQVSEKDLFELER	9	ARP7	241
IIKELSIR-STMLQVSEKDLFELER	DSSO	MS2_MS3	Intra	3	37.38	1	2	37.38	1018.53	3053.59	25905	77.7343	0.08657	FALSE	54.03	ARP7-ARP7	IIKELSIR	3	ARP7	410	STMLQVSEKDLFELER	9	ARP7	241
IIKELSIR-STMLQVSEKDLFELER	DSSO	MS2_MS3	Intra	3	37.38	1	4	37.38	1018.53	3053.59	26733	77.7653	-0.03336	FALSE	49.07	ARP7-ARP7	IIKELSIR	3	ARP7	410	STMLQVSEKDLFELER	9	ARP7	241
LSLSKQILDLNK-SLEELNVSKK	DSSO	MS2_MS3	Intra	3	37.09	0	3	37.09	892.491	2675.46	18587	66.5098	0.39072	FALSE	61.04	RSC8-RSC8	LSLSKQILDLNK	5	RSC8	477	SLEELNVSKK	9	RSC8	493
VSDKSR-EISEKYIEESQAIIQELVK	DSSO	MS2_MS3	Intra	4	36.47	1	2	36.47	775.145	3097.56	30255	87.0281	-0.47423	FALSE	45.23	RSC8-RSC8	VSDKSR	4	RSC8	413	EISEKYIEESQAIIQELVK	5	RSC8	420
VSDKSR-EISEKYIEESQAIIQELVK	DSSO	MS2_MS3	Intra	4	36.47	1	2	36.47	775.146	3097.56	29353	86.9503	0.62921	FALSE	45.23	RSC8-RSC8	VSDKSR	4	RSC8	413	EISEKYIEESQAIIQELVK	5	RSC8	420
FVIKGIQPR-ESQVPISALKSK	DSSO	MS2_MS3	Intra	3	36.4	1	2	36.4	834.464	2501.38	18421	59.1336	-0.43726	FALSE	49.07	RSC9-RSC9	FVIKGIQPR	4	RSC9	470	ESQVPISALKSK	10	RSC9	496
QQLLEKR-NLHLQKINSIIDFIK	DSSO	MS2_MS3	Intra	4	35.76	1	2	35.76	717.65	2867.58	25024	77.5843	-0.75327	FALSE	54.03	STH1-STH1	QQLLEKR	6	STH1	315	NLHLQKINSIIDFIK	6	STH1	326
KHVLR-INEKMYDETNDIVTK	DSSO	MS2_MS3	Intra	5	35.62	1	2	35.62	525.264	2622.29	14347	45.5391	0.10449	FALSE	42.1	SCC2-SCC2	KHVLR	1	SCC2	788	INEKMYDETNDIVTK	4	SCC2	796
TAKQR-LGASLHNQMEKDEQKR	DSSO	MS2_MS3	Intra	6	35.51	1	0	35.51	441.555	2644.29	8155	29.0076	-0.4041	FALSE	61.04	STH1-STH1	TAKQR	3	STH1	375	LGASLHNQMEKDEQKR	11	STH1	364
AYKDTR-IHEIEKR	DSSO	MS2_MS3	Intra	4	35.43	1	0	35.43	459.483	1834.91	8224	29.4498	-0.64713	FALSE	54.03	RSC8-RSC8	AYKDTR	3	RSC8	119	IHEIEKR	6	RSC8	99
QGKDNLR-SDSGTPADSGKTTWTLR	DSSO	MS2_MS3	Intra	3	35.43	1	1	35.43	923.102	2767.29	14621	46.2306	-0.95652	FALSE	39.46	RSC6-RSC6	QGKDNLR	3	RSC6	213	SDSGTPADSGKTTWTLR	11	RSC6	98
DVKMN-GAVGNSEAIPGLSAGVNNDNTKESK	DSSO	MS2_MS3	Intra	3	35.2	0	3	35.2	1064.83	3192.48	16972	56.6031	0.7381	FALSE	61.04	RTT102-RTT102	DVKMN	3	RTT102	155	GAVGNSEAIPGLSAGVNNDNTKESK	22	RTT102	149
SLGLESKFSNATK-TISIVTAEDKENTQEESTSQENGGAK	DSSO	MS2_MS3	Intra	4	34.45	0	3	17.7	1077.01	4305.04	33864	100.528	-1.04179	FALSE	61.04	STH1-STH1	SLGLESKFSNATK	7	STH1	177	TISIVTAEDKENTQEESTSQENGGAK	10	STH1	1163
ESQVPISALKSK-SDSGTPADSGKTTWTLR	DSSO	MS2_MS3	Inter	4	33.96	1	4	33.96	806.65	3223.58	19382	58.6211	0.31623	FALSE	61.04	RSC9-RSC6	ESQVPISALKSK	10	RSC9	496	SDSGTPADSGKTTWTLR	11	RSC6	98
EKAEEVAR-EKYPQLVYPDLGPLPDEPGYEEFQQKLR	DSSO	MS2_MS3	Intra	5	33.81	1	2	33.81	888.239	4437.17	23451	73.4534	1.24782	FALSE	42.1	RSC2-RSC2	EKAEEVAR	2	RSC2	152	EKYPQLVYPDLGPLPDEPGYEEFQQKLR	26	RSC2	148
SKFLNDSK-LKPPAPKEPPNLSEDLFQQLFK	DSSO	MS2_MS3	Intra	5	33.81	1	2	33.81	727.18	3631.87	24711	76.7471	-0.55388	FALSE	73.05	RSC9-RSC9	SKFLNDSK	2	RSC9	498	LKPPAPKEPPNLSEDLFQQLFK	7	RSC9	373
EKAEEVAR-YPQLVYPDLGPLPDEPGYEEFQQKLR	DSSO	MS2_MS3	Intra	4	33.81	1	2	33.81	1045.76	4180.03	26217	78.5682	1.3237	FALSE	61.04	RSC2-RSC2	EKAEEVAR	2	RSC2	152	YPQLVYPDLGPLPDEPGYEEFQQKLR	24	RSC2	148
EKAEEVAR-YPQLVYPDLGPLPDEPGYEEFQQKLR	DSSO	MS2_MS3	Intra	4	33.81	1	2	33.81	1045.76	4180.03	22989	78.6304	1.09007	FALSE	61.04	RSC2-RSC2	EKAEEVAR	2	RSC2	152	YPQLVYPDLGPLPDEPGYEEFQQKLR	24	RSC2	148
FVIKGIQPR-SDSGTPADSGKTTWTLR	DSSO	MS2_MS3	Inter	3	33.74	1	2	33.74	998.837	2994.5	19546	62.1399	-1.16556	FALSE	39.46	RSC9-RSC6	FVIKGIQPR	4	RSC9	470	SDSGTPADSGKTTWTLR	11	RSC6	98
EITKLALQLNSSAQK-VKQEELLNTNEEGINR	DSSO	MS2_MS3	Inter	4	33.4	0	2	33.4	922.478	3686.89	19215	62.4855	0.03398	FALSE	54.03	RSC6-RSC58	EITKLALQLNSSAQK	4	RSC6	404	VKQEELLNTNEEGINR	2	RSC58	328
AKSLGLESK-NDNTTAIEVDYSEKKPIK	DSSO	MS2_MS3	Intra	4	32.13	1	1	32.13	789.402	3154.59	16020	49.8909	1.55309	FALSE	50.07	STH1-STH1	AKSLGLESK	2	STH1	170	NDNTTAIEVDYSEKKPIK	14	STH1	156
EKYNMK-QKSIR	DSSO	MS2_MS3	Inter	3	31.93	0	3	31.93	534.265	1600.78	6736	27.0467	-0.01643	FALSE	61.04	ARP9-STH1	EKYNMK	2	ARP9	453	QKSIR	2	STH1	255
QGKDNLR-SDSGTPADSGKTTWTLR	DSSO	MS2_MS3	Intra	3	31.77	1	1	31.77	923.104	2767.3	13657	46.3225	0.83001	FALSE	39.46	RSC6-RSC6	QGKDNLR	3	RSC6	213	SDSGTPADSGKTTWTLR	11	RSC6	98
KEFPVNLTIK-EVVGSTLNGKGGDSR	DSSO	MS2_MS3	Intra	4	31.29	1	2	21.7	706.116	2821.44	19435	58.762	0.36358	FALSE	45.23	RSC8-RSC8	KEFPVNLTIK	1	RSC8	222	EVVGSTLNGKGGDSR	10	RSC8	375
EDYETLKR-KQSQATNATN	DSSO	MS2_MS3	Intra	3	30.72	1	2	30.72	758.35	2273.03	10320	35.439	-0.33253	FALSE	39.46	ARP7-ARP7	EDYETLKR	7	ARP7	464	KQSQATNATN	1	ARP7	468
MSLEEMKK-EISEKYIEESQAIIQELVK	DSSO	MS2_MS3	Inter	4	30.72	1	4	30.72	851.175	3401.68	30682	90.5306	0.07444	FALSE	49.07	HTL1-RSC8	MSLEEMKK	7	HTL1	66	EISEKYIEESQAIIQELVK	5	RSC8	420
AMQKLDIDGK-VIQAGKFDNK	DSSO	MS2_MS3	Intra	3	30.66	1	2	30.66	799.073	2395.2	14675	49.0776	1.64151	FALSE	61.04	STH1-STH1	AMQKLDIDGK	4	STH1	932	VIQAGKFDNK	6	STH1	944
ESQVPISALKSK-FLNDSKEITPAR	DSSO	MS2_MS3	Intra	4	29.81	1	2	29.81	709.371	2834.46	17018	55.3774	0.14117	FALSE	61.04	RSC9-RSC9	ESQVPISALKSK	10	RSC9	496	FLNDSKEITPAR	6	RSC9	504
ESQVPISALKSK-FLNDSKEITPAR	DSSO	MS2_MS3	Intra	4	29.81	1	2	29.81	709.371	2834.46	16592	55.5835	0.2273	FALSE	61.04	RSC9-RSC9	ESQVPISALKSK	10	RSC9	496	FLNDSKEITPAR	6	RSC9	504
ESQVPISALKSK-FLNDSKEITPAR	DSSO	MS2_MS3	Intra	4	29.81	1	2	29.81	709.371	2834.46	14669	55.4993	0.83023	FALSE	61.04	RSC9-RSC9	ESQVPISALKSK	10	RSC9	496	FLNDSKEITPAR	6	RSC9	504
KEFPVNLTIK-KINYEQEAQKLEEK	DSSO	MS2_MS3	Intra	4	29.47	1	2	29.47	774.655	3095.6	19147	61.073	0.7541	FALSE	61.04	RSC8-RSC8	KEFPVNLTIK	1	RSC8	222	KINYEQEAQKLEEK	1	RSC8	55
LQPQVYKPWSL-LKPPAPKEPPNLSEDLFQQLFK	DSSO	MS2_MS3	Inter	4	29.35	1	2	29.35	1013.79	4052.13	27407	90.5432	2.10681	FALSE	61.04	RSC8-RSC9	LQPQVYKPWSL	7	RSC8	553	LKPPAPKEPPNLSEDLFQQLFK	2	RSC9	368
VSDKSR-EISEKYIEESQAIIQELVK	DSSO	MS2_MS3	Intra	4	29.32	1	2	29.32	775.146	3097.56	26003	86.7319	-0.15896	FALSE	45.23	RSC8-RSC8	VSDKSR	4	RSC8	413	EISEKYIEESQAIIQELVK	5	RSC8	420
VSDKSR-EISEKYIEESQAIIQELVK	DSSO	MS2_MS3	Intra	4	29.32	1	2	23.83	775.146	3097.56	30175	86.828	0.1563	FALSE	45.23	RSC8-RSC8	VSDKSR	4	RSC8	413	EISEKYIEESQAIIQELVK	5	RSC8	420
FVIKGIQPR-SDSGTPADSGKTTWTLR	DSSO	MS2_MS3	Inter	3	28.51	1	2	28.51	998.837	2994.5	20750	62.19	-0.55408	FALSE	39.46	RSC9-RSC6	FVIKGIQPR	4	RSC9	470	SDSGTPADSGKTTWTLR	11	RSC6	98
TKGEILWFR-GNLGNIMIDAASSFVLPISITKNVDVLQR	DSSO	MS2_MS3	Intra	4	26.71	0	3	26.71	1098.83	4392.31	32837	106.099	-1.129	FALSE	49.07	RSC2-RSC2	TKGEILWFR	2	RSC2	786	GNLGNIMIDAASSFVLPISITKNVDVLQR	22	RSC2	757
QILDLNKSLEELNVSK-LDSLLQKVLDTNAAHLPLMNVVQTVNK	DSSO	MS2_MS3	Inter	5	26.67	1	2	26.67	995.737	4974.66	32682	97.3508	0.76295	FALSE	61.04	RSC8-RSC6	QILDLNKSLEELNVSK	7	RSC8	484	LDSLLQKVLDTNAAHLPLMNVVQTVNK	7	RSC6	321
EVVGSTLNGKGGDSR-ETLTHYLWSSKQNELVLQGDQYFNEDAAR	DSSO	MS2_MS3	Inter	5	25.22	1	2	25.22	1018.49	5088.4	21844	75.4685	2.27119	FALSE	45.23	RSC8-RSC6	EVVGSTLNGKGGDSR	10	RSC8	375	ETLTHYLWSSKQNELVLQGDQYFNEDAAR	11	RSC6	438
IIKELSIR-STMLQVSEKDLFELER	DSSO	MS2_MS3	Intra	3	25.17	1	2	25.17	1018.53	3053.59	25828	77.5259	-0.99278	FALSE	49.07	ARP7-ARP7	IIKELSIR	3	ARP7	410	STMLQVSEKDLFELER	9	ARP7	241
IIKELSIR-STMLQVSEKDLFELER	DSSO	MS2_MS3	Intra	3	25.17	1	4	25.17	1018.54	3053.59	25090	77.7504	0.8661	FALSE	54.03	ARP7-ARP7	IIKELSIR	3	ARP7	410	STMLQVSEKDLFELER	9	ARP7	241
LWKTPDGK-YKTFQEFQNDFNLMLTNFR	DSSO	MS2_MS3	Intra	4	25.17	1	4	25.17	890.178	3557.69	27635	91.1207	1.46539	FALSE	61.04	RSC2-RSC2	LWKTPDGK	3	RSC2	437	YKTFQEFQNDFNLMLTNFR	2	RSC2	338
FKALGIADGER-FLNDSKEITPAR	DSSO	MS2_MS3	Intra	4	24.92	1	2	24.92	681.846	2724.36	17716	58.572	-1.17677	FALSE	49.07	RSC9-RSC9	FKALGIADGER	2	RSC9	477	FLNDSKEITPAR	6	RSC9	504
TAKQR-LGASLHNQMEKDEQKR	DSSO	MS2_MS3	Intra	4	24.64	1	0	24.64	661.829	2644.29	8206	29.1384	0.59859	FALSE	54.03	STH1-STH1	TAKQR	3	STH1	375	LGASLHNQMEKDEQKR	11	STH1	364
QILDLNKSLEELNVSK-LDSLLQKVLDTNAAHLPLMNVVQTVNK	DSSO	MS2_MS3	Inter	5	24.38	1	4	24.38	995.737	4974.66	34172	97.4074	1.00833	FALSE	61.04	RSC8-RSC6	QILDLNKSLEELNVSK	7	RSC8	484	LDSLLQKVLDTNAAHLPLMNVVQTVNK	7	RSC6	321
FVIKGIQPR-SDSGTPADSGKTTWTLR	DSSO	MS2_MS3	Inter	3	23.56	1	2	23.56	998.839	2994.5	17020	62.1116	1.34148	FALSE	49.07	RSC9-RSC6	FVIKGIQPR	4	RSC9	470	SDSGTPADSGKTTWTLR	11	RSC6	98
AKSLGLESK-FSNATKTALGDPDTEIR	DSSO	MS2_MS3	Intra	4	23.56	1	2	23.56	732.121	2925.46	17563	53.8483	3.19757	FALSE	73.05	STH1-STH1	AKSLGLESK	2	STH1	170	FSNATKTALGDPDTEIR	6	STH1	183
QNSIPEVKFPQELSDVSK-VLDTNAAHLPLMNVVQTVNKLVSPLPPIILDYTIDLSK	DSSO	MS2_MS3	Inter	5	22.88	1	2	22.88	1272.28	6357.38	34784	112.516	2.16426	FALSE	61.04	RSC9-RSC6	QNSIPEVKFPQELSDVSK	8	RSC9	518	VLDTNAAHLPLMNVVQTVNKLVSPLPPIILDYTIDLSK	20	RSC6	341
EIEKER-EFIPLISQSLHETILKIK	DSSO	MS2_MS3	Intra	4	22.86	1	0	22.86	768.171	3069.66	23911	74.6328	2.2742	FALSE	35.17	SFH1-SFH1	EIEKER	4	SFH1	395	EFIPLISQSLHETILKIK	16	SFH1	338
EIEKER-EFIPLISQSLHETILKIK	DSSO	MS2_MS3	Intra	4	22.86	1	0	22.86	768.169	3069.65	25617	74.7735	-0.50947	FALSE	42.1	SFH1-SFH1	EIEKER	4	SFH1	395	EFIPLISQSLHETILKIK	16	SFH1	338
VGKEGEEVGEGDSIAK-SLEELNVSKK	DSSO	MS2_MS3	Intra	3	22.65	0	2	22.65	969.808	2907.41	15400	48.2933	1.04252	FALSE	61.04	RSC8-RSC8	VGKEGEEVGEGDSIAK	3	RSC8	533	SLEELNVSKK	9	RSC8	493
KAGASINSMK-VSPEELPLVITMPATNGKPDMAILER	DSSO	MS2_MS3	Intra	4	22.15	1	2	22.15	997.006	3985	25562	78.9965	-3.43436	FALSE	50.07	ARP7-ARP7	KAGASINSMK	1	ARP7	339	VSPEELPLVITMPATNGKPDMAILER	18	ARP7	114
GNLGNIMIDAASSFVLPISITKNVDVLQR-TSIFEKLPSK	DSSO	MS2_MS3	Inter	4	21.62	0	3	10.38	1098.83	4392.31	35990	106.284	-2.85467	FALSE	45.23	RSC2-STH1	GNLGNIMIDAASSFVLPISITKNVDVLQR	22	RSC2	757	TSIFEKLPSK	6	STH1	1280
LKPPAPK-ESQVPISALKSK	DSSO	MS2_MS3	Intra	3	21.4	1	4	21.4	732.077	2194.22	13130	44.8846	0.61913	FALSE	54.03	RSC9-RSC9	LKPPAPK	2	RSC9	368	ESQVPISALKSK	10	RSC9	496
KHVLR-INEKMYDETNDIVTK	DSSO	MS2_MS3	Intra	5	20.78	1	2	20.78	525.263	2622.29	14256	45.2983	-1.40841	FALSE	45.23	SCC2-SCC2	KHVLR	1	SCC2	788	INEKMYDETNDIVTK	4	SCC2	796
EKAEEVAR-YPQLVYPDLGPLPDEPGYEEFQQKLR	DSSO	MS2_MS3	Intra	4	20.34	0	2	14.68	1045.76	4180.02	27123	78.8141	-0.5872	FALSE	41.1	RSC2-RSC2	EKAEEVAR	2	RSC2	152	YPQLVYPDLGPLPDEPGYEEFQQKLR	24	RSC2	148
LKPLGMGK-ESQVPISALKSK	DSSO	MS2_MS3	Inter	3	20.16	1	2	20.16	763.086	2287.24	16224	53.2716	1.10393	FALSE	45.23	RSC6-RSC9	LKPLGMGK	2	RSC6	135	ESQVPISALKSK	10	RSC9	496
LKPLGMGK-ESQVPISALKSK	DSSO	MS2_MS3	Inter	3	20.16	1	2	20.16	763.085	2287.24	15656	53.0971	0.78371	FALSE	49.07	RSC6-RSC9	LKPLGMGK	2	RSC6	135	ESQVPISALKSK	10	RSC9	496
MSLEEMKK-EISEKYIEESQAIIQELVK	DSSO	MS2_MS3	Inter	4	20.16	1	2	20.16	851.175	3401.68	31560	90.4888	0.00267	FALSE	49.07	HTL1-RSC8	MSLEEMKK	7	HTL1	66	EISEKYIEESQAIIQELVK	5	RSC8	420
GLNDSINIEKK-SEIVSRPEAKHK	DSSO	MS2_MS3	Intra	4	19.79	1	4	19.79	692.86	2768.42	11511	37.9849	-1.76949	FALSE	61.04	SCC2-SCC2	GLNDSINIEKK	10	SCC2	132	SEIVSRPEAKHK	10	SCC2	143
SLEELNVSKK-QILDLNKSLEELNVSK	DSSO	MS2_MS3	Intra	3	18.83	0	3	18.83	1049.56	3146.65	23228	71.8206	-1.00977	FALSE	61.04	RSC8-RSC8	SLEELNVSKK	9	RSC8	493	QILDLNKSLEELNVSK	7	RSC8	484
KEFPVNLTIK-EVVGSTLNGKGGDSR	DSSO	MS2_MS3	Intra	3	18.16	1	3	18.16	941.151	2821.44	18325	58.8721	-0.56185	FALSE	45.23	RSC8-RSC8	KEFPVNLTIK	1	RSC8	222	EVVGSTLNGKGGDSR	10	RSC8	375
VSDKSR-EISEKYIEESQAIIQELVK	DSSO	MS2_MS3	Intra	3	17.1	1	2	17.1	1033.19	3097.56	28852	86.9166	-0.0561	FALSE	54.03	RSC8-RSC8	VSDKSR	4	RSC8	413	EISEKYIEESQAIIQELVK	5	RSC8	420
EQIITVDNELKK-LGTILILEEYTKDAK	DSSO	MS2_MS3	Intra	4	17.03	1	2	17.03	824.192	3293.74	25308	76.0983	0.26542	FALSE	61.04	SCC2-SCC2	EQIITVDNELKK	11	SCC2	655	LGTILILEEYTKDAK	12	SCC2	641
KEFPVNLTIK-EVVGSTLNGKGGDSR	DSSO	MS2_MS3	Intra	3	17.03	1	2	17.03	941.151	2821.44	19453	58.8098	-0.62675	FALSE	45.23	RSC8-RSC8	KEFPVNLTIK	1	RSC8	222	EVVGSTLNGKGGDSR	10	RSC8	375
EVVGSTLNGKGGDSR-DTDVPDYFLDLPDTKNDNTTAIEVDYSEK	DSSO	MS2_MS3	Inter	4	17.03	1	0	17.03	1242.32	4966.26	26756	80.0273	0.53397	FALSE	54.03	RSC8-STH1	EVVGSTLNGKGGDSR	10	RSC8	375	DTDVPDYFLDLPDTKNDNTTAIEVDYSEK	15	STH1	142
FKALGIADGER-FLNDSKEITPAR	DSSO	MS2_MS3	Intra	4	16.57	1	2	16.57	681.847	2724.37	19494	58.912	0.43628	FALSE	49.07	RSC9-RSC9	FKALGIADGER	2	RSC9	477	FLNDSKEITPAR	6	RSC9	504
LIAKPETVQSEVK-SLLTEDYLLNPNNFKK	DSSO	MS2_MS3	Intra	4	15.89	1	2	15.89	877.715	3507.84	23634	71.5585	2.82103	FALSE	54.03	RSC4-RSC4	LIAKPETVQSEVK	4	RSC4	390	SLLTEDYLLNPNNFKK	15	RSC4	385
YVKESEK-LDTSINLPTNTKTK	DSSO	MS2_MS3	Inter	4	15.69	1	2	15.69	647.081	2585.3	14049	44.7564	0.73093	FALSE	49.07	RSC8-RSC6	YVKESEK	3	RSC8	463	LDTSINLPTNTKTK	12	RSC6	63
QGKDNLR-SDSGTPADSGKTTWTLR	DSSO	MS2_MS3	Intra	4	15.69	1	2	15.69	692.579	2767.3	14450	46.786	0.31786	FALSE	54.03	RSC6-RSC6	QGKDNLR	3	RSC6	213	SDSGTPADSGKTTWTLR	11	RSC6	98
FVIKGIQPR-SDSGTPADSGKTTWTLR	DSSO	MS2_MS3	Inter	4	15.54	1	2	15.54	749.382	2994.51	19691	62.5406	2.19305	FALSE	54.03	RSC9-RSC6	FVIKGIQPR	4	RSC9	470	SDSGTPADSGKTTWTLR	11	RSC6	98
WSLKK-YLTYSNKAPYMISLR	DSSO	MS2_MS3	Intra	4	15.5	1	1	15.5	660.341	2638.34	20674	66.2885	1.08783	FALSE	45.23	RSC9-RSC9	WSLKK	4	RSC9	102	YLTYSNKAPYMISLR	7	RSC9	110
LQPQVYKPWSL-SKFGGDFLDFQVHER	DSSO	MS2_MS3	Inter	4	14.69	1	4	14.69	825.157	3297.61	28514	82.4867	0.8618	FALSE	49.07	RSC8-ARP7	LQPQVYKPWSL	7	RSC8	553	SKFGGDFLDFQVHER	2	ARP7	183
EKAEEVAR-YPQLVYPDLGPLPDEPGYEEFQQKLR	DSSO	MS2_MS3	Intra	4	14.52	1	2	14.52	1045.76	4180.02	25753	78.6388	-0.31168	FALSE	49.07	RSC2-RSC2	EKAEEVAR	2	RSC2	152	YPQLVYPDLGPLPDEPGYEEFQQKLR	24	RSC2	148
QILDLNKSLEELNVSK-LDSLLQKVLDTNAAHLPLMNVVQTVNK	DSSO	MS2_MS3	Inter	5	14.16	1	2	14.16	995.738	4974.66	29920	97.4527	1.13103	FALSE	61.04	RSC8-RSC6	QILDLNKSLEELNVSK	7	RSC8	484	LDSLLQKVLDTNAAHLPLMNVVQTVNK	7	RSC6	321
FVIKGIQPR-SDSGTPADSGKTTWTLR	DSSO	MS2_MS3	Inter	3	13.51	1	2	13.51	998.838	2994.5	20174	62.2448	0.24083	FALSE	54.03	RSC9-RSC6	FVIKGIQPR	4	RSC9	470	SDSGTPADSGKTTWTLR	11	RSC6	98
FKALGIADGER-ESQVPISALKSK	DSSO	MS2_MS3	Intra	4	13.04	1	2	13.04	655.847	2620.37	17811	58.8294	0.39327	FALSE	61.04	RSC9-RSC9	FKALGIADGER	2	RSC9	477	ESQVPISALKSK	10	RSC9	496
QGKDNLR-SDSGTPADSGKTTWTLR	DSSO	MS2_MS3	Intra	3	12.49	1	1	12.49	923.104	2767.3	14374	46.592	0.89618	FALSE	39.46	RSC6-RSC6	QGKDNLR	3	RSC6	213	SDSGTPADSGKTTWTLR	11	RSC6	98
SDSGTPADSGKTTWTLR-NVSNAFNNAAAIVITDPVTGKK	DSSO	MS2_MS3	Inter	4	11.21	1	4	11.21	1046.02	4181.07	23321	73.1234	4.79068	FALSE	61.04	RSC6-RSC9	SDSGTPADSGKTTWTLR	11	RSC6	98	NVSNAFNNAAAIVITDPVTGKK	21	RSC9	464
